# Supplementary material for: Geometric deep learning of protein–DNA binding specificity
Source: Nat Methods. 2024 Aug 5;21(9):1674–83. doi: 10.1038/s41592-024-02372-w (PMC11399107; doi:10.1038/s41592-024-02372-w)
Supplement: Supplementary file 4 — Cluster-wise description of cross-validation folds, two-sided t-test results between DeepPBS variations and two-sided t-test results between readout modes. [file 41592_2024_2372_MOESM4_ESM.xlsx]

## Sheet: cluster_folds
Description of fold and cluster memberships of the cross validation data points
Member	Target PWM pool (one sampled)	Cluster membership	Fold membership
1a66_A	['NFAC1_HUMAN.H11MO.0.B']	cluster_4	fold_2
4tnt_B	['MA0727.1.jaspar']	cluster_6	fold_1
4tnt_A	['MA0727.1.jaspar']	cluster_6	fold_1
1zme_C	['MA0358.1.jaspar']	cluster_7	fold_3
1le9_B	['NFKB1_MOUSE.H11MO.0.A']	cluster_9	fold_1
1le5_B	['NFKB1_MOUSE.H11MO.0.A']	cluster_9	fold_1
1nfk_B	['NFKB1_MOUSE.H11MO.0.A']	cluster_9	fold_1
1nfk_A	['NFKB1_MOUSE.H11MO.0.A']	cluster_9	fold_1
1le5_F	['NFKB1_MOUSE.H11MO.0.A']	cluster_9	fold_1
5cc0_B	['PRGR_HUMAN.H11MO.0.A']	cluster_10	fold_1
2c7a_B	['PRGR_HUMAN.H11MO.0.A']	cluster_10	fold_1
2c7a_A	['PRGR_HUMAN.H11MO.0.A']	cluster_10	fold_1
5cc0_A	['PRGR_HUMAN.H11MO.0.A']	cluster_10	fold_1
1owr_N	['MA0152.1.jaspar', 'NFAC2_HUMAN.H11MO.0.B']	cluster_11	fold_3
1owr_Q	['MA0152.1.jaspar', 'NFAC2_HUMAN.H11MO.0.B']	cluster_11	fold_3
1a02_N	['MA0152.1.jaspar', 'NFAC2_HUMAN.H11MO.0.B']	cluster_11	fold_3
1p7h_L	['MA0152.1.jaspar', 'NFAC2_HUMAN.H11MO.0.B']	cluster_11	fold_3
1owr_P	['MA0152.1.jaspar', 'NFAC2_HUMAN.H11MO.0.B']	cluster_11	fold_3
7w7l_A	['NFKB2_HUMAN.H11MO.0.B', 'MA0778.1.jaspar']	cluster_12	fold_4
1a3q_B	['NFKB2_HUMAN.H11MO.0.B', 'MA0778.1.jaspar']	cluster_12	fold_4
7vup_B	['NFKB2_HUMAN.H11MO.0.B', 'MA0778.1.jaspar']	cluster_12	fold_4
1a3q_A	['NFKB2_HUMAN.H11MO.0.B', 'MA0778.1.jaspar']	cluster_12	fold_4
7w7l_B	['NFKB2_HUMAN.H11MO.0.B', 'MA0778.1.jaspar']	cluster_12	fold_4
5eh2_E	['MA1723.1.jaspar']	cluster_13	fold_2
5egb_A	['MA1723.1.jaspar']	cluster_13	fold_2
5ei9_F	['MA1723.1.jaspar']	cluster_13	fold_2
5eh2_F	['MA1723.1.jaspar']	cluster_13	fold_2
5ei9_E	['MA1723.1.jaspar']	cluster_13	fold_2
2er8_B	['MA0324.1.jaspar']	cluster_14	fold_4
2er8_D	['MA0324.1.jaspar']	cluster_14	fold_4
2er8_C	['MA0324.1.jaspar']	cluster_14	fold_4
2er8_A	['MA0324.1.jaspar']	cluster_14	fold_4
2ere_B	['MA0324.1.jaspar']	cluster_14	fold_4
1d66_B	['MA0299.1.jaspar']	cluster_17	fold_1
3coq_A	['MA0299.1.jaspar']	cluster_17	fold_1
3coq_B	['MA0299.1.jaspar']	cluster_17	fold_1
1d66_A	['MA0299.1.jaspar']	cluster_17	fold_1
4yo2_A	['MA0865.2.jaspar']	cluster_19	fold_3
4h10_B	['CLOCK_HUMAN.H11MO.0.C', 'MA0819.2.jaspar']	cluster_20	fold_3
5nj8_C	['AHR_HUMAN.H11MO.0.B']	cluster_22	fold_0
5nj8_A	['AHR_HUMAN.H11MO.0.B']	cluster_22	fold_0
5d39_D	['STAT6_HUMAN.H11MO.0.B']	cluster_23	fold_0
4y5w_A	['STAT6_HUMAN.H11MO.0.B']	cluster_23	fold_0
5d39_B	['STAT6_HUMAN.H11MO.0.B']	cluster_23	fold_0
5d39_C	['STAT6_HUMAN.H11MO.0.B']	cluster_23	fold_0
5d39_A	['STAT6_HUMAN.H11MO.0.B']	cluster_23	fold_0
1ign_B	['MA0359.2.jaspar']	cluster_25	fold_0
4gfb_A	['MA0359.2.jaspar']	cluster_25	fold_0
3ukg_A	['MA0359.2.jaspar']	cluster_25	fold_0
1ign_A	['MA0359.2.jaspar']	cluster_25	fold_0
6x6d_B	['GCR_HUMAN.H11MO.0.A', 'MA0113.3.jaspar']	cluster_26	fold_0
5cbz_E	['GCR_HUMAN.H11MO.0.A', 'MA0113.3.jaspar']	cluster_26	fold_0
5e6c_A	['GCR_HUMAN.H11MO.0.A', 'MA0113.3.jaspar']	cluster_26	fold_0
6x6d_A	['GCR_HUMAN.H11MO.0.A', 'MA0113.3.jaspar']	cluster_26	fold_0
6bqu_B	['GCR_HUMAN.H11MO.0.A', 'MA0113.3.jaspar']	cluster_26	fold_0
5nj8_D	['ARNT_HUMAN.H11MO.0.B']	cluster_27	fold_1
5nj8_B	['ARNT_HUMAN.H11MO.0.B']	cluster_27	fold_1
6qhd_B	['STAT3_HUMAN.H11MO.0.A', 'MA0144.2.jaspar']	cluster_28	fold_0
6qhd_A	['STAT3_HUMAN.H11MO.0.A', 'MA0144.2.jaspar']	cluster_28	fold_0
2hdc_A	['MA0041.1.jaspar']	cluster_29	fold_2
7fj2_E	['FOXM1_HUMAN.H11MO.0.A']	cluster_29	fold_2
7fj2_A	['FOXM1_HUMAN.H11MO.0.A']	cluster_29	fold_2
3g73_A	['FOXM1_HUMAN.H11MO.0.A']	cluster_29	fold_2
1h6f_A	['MA1566.2.jaspar', 'TBX3_HUMAN.H11MO.0.C']	cluster_30	fold_2
1hf0_A	['PO2F1_HUMAN.H11MO.0.C', 'MA1962.1.jaspar', 'MA0785.1.jaspar']	cluster_31	fold_2
1gt0_C	['PO2F1_HUMAN.H11MO.0.C', 'MA1962.1.jaspar', 'MA0785.1.jaspar']	cluster_31	fold_2
1cqt_A	['PO2F1_HUMAN.H11MO.0.C', 'MA1962.1.jaspar', 'MA0785.1.jaspar']	cluster_31	fold_2
1cqt_B	['PO2F1_HUMAN.H11MO.0.C', 'MA1962.1.jaspar', 'MA0785.1.jaspar']	cluster_31	fold_2
1oct_C	['PO2F1_HUMAN.H11MO.0.C', 'MA1962.1.jaspar', 'MA0785.1.jaspar']	cluster_31	fold_2
5kkq_D	['CTCF_HUMAN.H11MO.0.A', 'MA1930.1.jaspar']	cluster_32	fold_4
5kkq_A	['CTCF_HUMAN.H11MO.0.A', 'MA1930.1.jaspar']	cluster_32	fold_4
5t00_A	['CTCF_HUMAN.H11MO.0.A', 'MA1930.1.jaspar']	cluster_32	fold_4
5t0u_D	['CTCF_HUMAN.H11MO.0.A', 'MA1930.1.jaspar']	cluster_32	fold_4
5t00_D	['CTCF_HUMAN.H11MO.0.A', 'MA1930.1.jaspar']	cluster_32	fold_4
1nk2_P	['MA0253.1.jaspar']	cluster_33	fold_0
1nk3_P	['MA0253.1.jaspar']	cluster_33	fold_0
2c6y_A	['MA1103.2.jaspar']	cluster_34	fold_3
2as5_F	['MA0593.1.jaspar', 'FOXP2_HUMAN.H11MO.0.C']	cluster_35	fold_0
2as5_G	['MA0593.1.jaspar', 'FOXP2_HUMAN.H11MO.0.C']	cluster_35	fold_0
2glo_A	['MA0213.1.jaspar']	cluster_36	fold_0
6j4f_F	['MA1078.1.jaspar']	cluster_38	fold_3
6j4f_B	['MA1078.1.jaspar']	cluster_38	fold_3
6od5_B	['ITF2_HUMAN.H11MO.0.C', 'MA0830.2.jaspar']	cluster_39	fold_3
6od5_A	['ITF2_HUMAN.H11MO.0.C', 'MA0830.2.jaspar']	cluster_39	fold_3
6od4_B	['ITF2_HUMAN.H11MO.0.C', 'MA0830.2.jaspar']	cluster_39	fold_3
6od5_C	['ITF2_HUMAN.H11MO.0.C', 'MA0830.2.jaspar']	cluster_39	fold_3
6od5_D	['ITF2_HUMAN.H11MO.0.C', 'MA0830.2.jaspar']	cluster_39	fold_3
1tsr_B	['MA0106.3.jaspar', 'P53_HUMAN.H11MO.0.A']	cluster_40	fold_3
3kmd_D	['MA0106.3.jaspar', 'P53_HUMAN.H11MO.0.A']	cluster_40	fold_3
4mzr_B	['MA0106.3.jaspar', 'P53_HUMAN.H11MO.0.A']	cluster_40	fold_3
1tup_B	['MA0106.3.jaspar', 'P53_HUMAN.H11MO.0.A']	cluster_40	fold_3
3kmd_B	['MA0106.3.jaspar', 'P53_HUMAN.H11MO.0.A']	cluster_40	fold_3
2uzk_A	['MA0157.2.jaspar', 'FOXO3_HUMAN.H11MO.0.B']	cluster_41	fold_2
2uzk_C	['MA0157.2.jaspar', 'FOXO3_HUMAN.H11MO.0.B']	cluster_41	fold_2
3co7_F	['FOXO1_HUMAN.H11MO.0.A']	cluster_41	fold_2
3co7_C	['FOXO1_HUMAN.H11MO.0.A']	cluster_41	fold_2
3co6_C	['FOXO1_HUMAN.H11MO.0.A']	cluster_41	fold_2
5vmy_A	['KAISO_HUMAN.H11MO.0.A', 'MA0527.1.jaspar']	cluster_42	fold_3
5vmx_A	['KAISO_HUMAN.H11MO.0.A', 'MA0527.1.jaspar']	cluster_42	fold_3
5vmw_A	['KAISO_HUMAN.H11MO.0.A', 'MA0527.1.jaspar']	cluster_42	fold_3
5vmz_A	['KAISO_HUMAN.H11MO.0.A', 'MA0527.1.jaspar']	cluster_42	fold_3
6v8u_A	['KAISO_HUMAN.H11MO.0.A', 'MA0527.1.jaspar']	cluster_42	fold_3
4ldx_A	['MA0942.1.jaspar']	cluster_43	fold_0
6ycq_A	['MA0942.1.jaspar']	cluster_43	fold_0
2ql2_A	['TFE2_MOUSE.H11MO.0.A']	cluster_44	fold_4
2ql2_C	['TFE2_MOUSE.H11MO.0.A']	cluster_44	fold_4
2ypb_B	['TFE2_HUMAN.H11MO.0.A', 'MA0522.3.jaspar']	cluster_44	fold_4
2ypa_B	['TFE2_HUMAN.H11MO.0.A', 'MA0522.3.jaspar']	cluster_44	fold_4
2drp_D	['MA0460.1.jaspar']	cluster_45	fold_3
2drp_A	['MA0460.1.jaspar']	cluster_45	fold_3
1h88_C	['MYB_MOUSE.H11MO.0.A', 'MA0100.2.jaspar']	cluster_46	fold_1
1h89_C	['MYB_MOUSE.H11MO.0.A', 'MA0100.2.jaspar']	cluster_46	fold_1
1msf_C	['MYB_MOUSE.H11MO.0.A', 'MA0100.2.jaspar']	cluster_46	fold_1
1mse_C	['MYB_MOUSE.H11MO.0.A', 'MA0100.2.jaspar']	cluster_46	fold_1
4h10_A	['BMAL1_HUMAN.H11MO.0.A']	cluster_47	fold_0
1ic8_B	['MA0046.2.jaspar', 'HNF1A_HUMAN.H11MO.0.C']	cluster_48	fold_0
1ic8_A	['MA0046.2.jaspar', 'HNF1A_HUMAN.H11MO.0.C']	cluster_48	fold_0
1mnn_A	['MA0343.1.jaspar']	cluster_49	fold_4
2euw_A	['MA0343.1.jaspar']	cluster_49	fold_4
2eux_A	['MA0343.1.jaspar']	cluster_49	fold_4
2evh_A	['MA0343.1.jaspar']	cluster_49	fold_4
2evg_A	['MA0343.1.jaspar']	cluster_49	fold_4
5mpf_A	['MA0647.1.jaspar']	cluster_50	fold_4
5mpf_B	['MA0647.1.jaspar']	cluster_50	fold_4
5gnj_G	['MA0566.1.jaspar']	cluster_51	fold_3
5gnj_A	['MA0566.1.jaspar']	cluster_51	fold_3
5gnj_F	['MA0566.1.jaspar']	cluster_51	fold_3
5gnj_I	['MA0566.1.jaspar']	cluster_51	fold_3
5gnj_E	['MA0566.1.jaspar']	cluster_51	fold_3
1skn_P	['MA0547.1.jaspar']	cluster_52	fold_4
2lef_A	['LEF1_MOUSE.H11MO.0.B']	cluster_53	fold_1
1a6y_B	['NR1D1_HUMAN.H11MO.0.B', 'MA1531.1.jaspar']	cluster_54	fold_4
1hlz_A	['NR1D1_HUMAN.H11MO.0.B', 'MA1531.1.jaspar']	cluster_54	fold_4
1ga5_E	['NR1D1_HUMAN.H11MO.0.B', 'MA1531.1.jaspar']	cluster_54	fold_4
1ga5_A	['NR1D1_HUMAN.H11MO.0.B', 'MA1531.1.jaspar']	cluster_54	fold_4
1a6y_A	['NR1D1_HUMAN.H11MO.0.B', 'MA1531.1.jaspar']	cluster_54	fold_4
6gys_C	['MA0282.1.jaspar']	cluster_55	fold_0
6lc1_J	['MA1112.2.jaspar', 'NR4A1_HUMAN.H11MO.0.A']	cluster_56	fold_0
6lc1_A	['MA1112.2.jaspar', 'NR4A1_HUMAN.H11MO.0.A']	cluster_56	fold_0
6l6l_A	['MA0160.2.jaspar', 'NR4A2_HUMAN.H11MO.0.C']	cluster_56	fold_0
6l6q_A	['MA0160.2.jaspar', 'NR4A2_HUMAN.H11MO.0.C']	cluster_56	fold_0
6l6q_B	['MA0160.2.jaspar', 'NR4A2_HUMAN.H11MO.0.C']	cluster_56	fold_0
4aa6_F	['MA0112.3.jaspar', 'ESR1_HUMAN.H11MO.0.A']	cluster_57	fold_0
4aa6_B	['MA0112.3.jaspar', 'ESR1_HUMAN.H11MO.0.A']	cluster_57	fold_0
4aa6_A	['MA0112.3.jaspar', 'ESR1_HUMAN.H11MO.0.A']	cluster_57	fold_0
4aa6_E	['MA0112.3.jaspar', 'ESR1_HUMAN.H11MO.0.A']	cluster_57	fold_0
1hcq_A	['MA0112.3.jaspar', 'ESR1_HUMAN.H11MO.0.A']	cluster_57	fold_0
5e24_E	['MA0085.1.jaspar']	cluster_58	fold_1
3nbn_A	['SUH_HUMAN.H11MO.0.A', 'MA1116.1.jaspar']	cluster_58	fold_1
6py8_C	['SUH_HUMAN.H11MO.0.A', 'MA1116.1.jaspar']	cluster_58	fold_1
3brg_C	['SUH_MOUSE.H11MO.0.A']	cluster_58	fold_1
4j2x_C	['SUH_MOUSE.H11MO.0.A']	cluster_58	fold_1
3mlp_B	['COE1_MOUSE.H11MO.0.A', 'MA0154.1.jaspar']	cluster_59	fold_0
3mlp_E	['COE1_MOUSE.H11MO.0.A', 'MA0154.1.jaspar']	cluster_59	fold_0
3mln_B	['COE1_MOUSE.H11MO.0.A', 'MA0154.1.jaspar']	cluster_59	fold_0
3mlp_A	['COE1_MOUSE.H11MO.0.A', 'MA0154.1.jaspar']	cluster_59	fold_0
3mlo_B	['COE1_MOUSE.H11MO.0.A', 'MA0154.1.jaspar']	cluster_59	fold_0
7n5v_A	['ZBT7A_HUMAN.H11MO.0.A', 'MA0750.2.jaspar']	cluster_60	fold_3
7n5u_A	['ZBT7A_HUMAN.H11MO.0.A', 'MA0750.2.jaspar']	cluster_60	fold_3
7n5w_A	['ZBT7A_HUMAN.H11MO.0.A', 'MA0750.2.jaspar']	cluster_60	fold_3
7n5s_A	['ZBT7A_HUMAN.H11MO.0.A', 'MA0750.2.jaspar']	cluster_60	fold_3
7n5t_A	['ZBT7A_HUMAN.H11MO.0.A', 'MA0750.2.jaspar']	cluster_60	fold_3
1yuj_A	['MA0205.2.jaspar']	cluster_61	fold_1
1yui_A	['MA0205.2.jaspar']	cluster_61	fold_1
5cqq_A	['MA0255.1.jaspar']	cluster_62	fold_0
5cqq_B	['MA0255.1.jaspar']	cluster_62	fold_0
7d8t_A	['MITF_HUMAN.H11MO.0.A', 'MA0620.3.jaspar']	cluster_63	fold_3
7d8t_B	['MITF_HUMAN.H11MO.0.A', 'MA0620.3.jaspar']	cluster_63	fold_3
4ati_B	['MITF_MOUSE.H11MO.0.A', 'MA0620.1.jaspar']	cluster_63	fold_3
4ati_A	['MITF_MOUSE.H11MO.0.A', 'MA0620.1.jaspar']	cluster_63	fold_3
4atk_B	['MITF_MOUSE.H11MO.0.A', 'MA0620.1.jaspar']	cluster_63	fold_3
2a66_A	['NR5A2_HUMAN.H11MO.0.B']	cluster_64	fold_1
5l0m_A	['NR5A2_HUMAN.H11MO.0.B']	cluster_64	fold_1
2ff0_A	['STF1_MOUSE.H11MO.0.B']	cluster_64	fold_1
2v2t_A	['RELB_MOUSE.H11MO.0.C']	cluster_65	fold_0
3do7_A	['RELB_MOUSE.H11MO.0.C']	cluster_65	fold_0
2h8r_B	['HNF1B_HUMAN.H11MO.0.A', 'MA0153.2.jaspar']	cluster_66	fold_2
2h8r_A	['HNF1B_HUMAN.H11MO.0.A', 'MA0153.2.jaspar']	cluster_66	fold_2
3hdd_A	['MA0220.1.jaspar']	cluster_68	fold_2
6m3d_C	['MA0220.1.jaspar']	cluster_68	fold_2
1hdd_C	['MA0220.1.jaspar']	cluster_68	fold_2
2o61_A	['TF65_HUMAN.H11MO.0.A', 'MA0107.1.jaspar']	cluster_69	fold_3
2o61_A	['TF65_HUMAN.H11MO.0.A', 'MA0107.1.jaspar']	cluster_69	fold_4
2ram_A	['TF65_MOUSE.H11MO.0.A']	cluster_69	fold_4
1lei_A	['TF65_MOUSE.H11MO.0.A']	cluster_69	fold_4
1le5_A	['TF65_MOUSE.H11MO.0.A']	cluster_69	fold_4
5u01_D	['TF65_MOUSE.H11MO.0.A']	cluster_69	fold_4
7jsl_E	['MA0760.1.jaspar']	cluster_70	fold_0
7jsl_H	['MA0760.1.jaspar']	cluster_70	fold_0
7jsl_L	['MA0760.1.jaspar']	cluster_70	fold_0
7jsl_J	['MA0760.1.jaspar']	cluster_70	fold_1
7jsa_J	['MA0760.1.jaspar']	cluster_70	fold_0
1jk1_A	['EGR1_MOUSE.H11MO.0.A', 'MA0162.1.jaspar']	cluster_71	fold_4
1aay_A	['EGR1_MOUSE.H11MO.0.A', 'MA0162.1.jaspar']	cluster_71	fold_4
1p47_A	['EGR1_MOUSE.H11MO.0.A', 'MA0162.1.jaspar']	cluster_71	fold_4
1zaa_C	['EGR1_MOUSE.H11MO.0.A', 'MA0162.1.jaspar']	cluster_71	fold_4
4r2a_A	['MA0162.4.jaspar', 'EGR1_HUMAN.H11MO.0.A']	cluster_71	fold_4
5d8l_H	['HSF2_HUMAN.H11MO.0.A', 'MA0770.1.jaspar']	cluster_72	fold_4
5d8l_B	['HSF2_HUMAN.H11MO.0.A', 'MA0770.1.jaspar']	cluster_72	fold_4
7dcu_B	['HSF2_HUMAN.H11MO.0.A', 'MA0770.1.jaspar']	cluster_72	fold_4
5d8l_F	['HSF2_HUMAN.H11MO.0.A', 'MA0770.1.jaspar']	cluster_72	fold_4
7dcu_A	['HSF2_HUMAN.H11MO.0.A', 'MA0770.1.jaspar']	cluster_72	fold_4
4cn5_A	['MA0074.1.jaspar', 'MA0065.1.jaspar', 'MA0159.1.jaspar', 'RXRA_HUMAN.H11MO.0.A', 'MA0115.1.jaspar']	cluster_73	fold_4
6xwh_C	['MA0074.1.jaspar', 'MA0065.1.jaspar', 'MA0159.1.jaspar', 'RXRA_HUMAN.H11MO.0.A', 'MA0115.1.jaspar']	cluster_73	fold_4
4cn2_D	['MA0074.1.jaspar', 'MA0065.1.jaspar', 'MA0159.1.jaspar', 'RXRA_HUMAN.H11MO.0.A', 'MA0115.1.jaspar']	cluster_73	fold_4
4cn7_B	['MA0074.1.jaspar', 'MA0065.1.jaspar', 'MA0159.1.jaspar', 'RXRA_HUMAN.H11MO.0.A', 'MA0115.1.jaspar']	cluster_73	fold_4
1dsz_B	['MA0074.1.jaspar', 'MA0065.1.jaspar', 'MA0159.1.jaspar', 'RXRA_HUMAN.H11MO.0.A', 'MA0115.1.jaspar']	cluster_73	fold_4
5t1j_A	['TBX21_MOUSE.H11MO.0.A']	cluster_74	fold_3
5t1j_B	['TBX21_MOUSE.H11MO.0.A']	cluster_74	fold_3
7dct_D	['HSF1_HUMAN.H11MO.0.A', 'MA0486.2.jaspar']	cluster_75	fold_2
5d5v_B	['HSF1_HUMAN.H11MO.0.A', 'MA0486.2.jaspar']	cluster_75	fold_2
7dct_A	['HSF1_HUMAN.H11MO.0.A', 'MA0486.2.jaspar']	cluster_75	fold_2
7dcs_A	['HSF1_HUMAN.H11MO.0.A', 'MA0486.2.jaspar']	cluster_75	fold_2
7dcs_D	['HSF1_HUMAN.H11MO.0.A', 'MA0486.2.jaspar']	cluster_75	fold_2
3wty_F	['RUNX1_MOUSE.H11MO.0.A']	cluster_76	fold_0
4l18_A	['RUNX1_MOUSE.H11MO.0.A']	cluster_76	fold_0
3wtt_A	['RUNX1_MOUSE.H11MO.0.A']	cluster_76	fold_0
1io4_C	['RUNX1_MOUSE.H11MO.0.A']	cluster_76	fold_0
3wu1_A	['RUNX1_MOUSE.H11MO.0.A']	cluster_76	fold_0
6j4g_B	['MA1301.1.jaspar']	cluster_77	fold_4
2x6v_A	['MA0807.1.jaspar']	cluster_78	fold_2
4s0h_A	['MA0807.1.jaspar']	cluster_78	fold_2
4s0h_E	['MA0807.1.jaspar']	cluster_78	fold_2
6vtx_A	['KLF4_HUMAN.H11MO.0.A', 'MA0039.4.jaspar']	cluster_79	fold_1
5ke9_A	['KLF4_MOUSE.H11MO.0.A', 'MA0039.2.jaspar']	cluster_79	fold_1
5keb_A	['KLF4_MOUSE.H11MO.0.A', 'MA0039.2.jaspar']	cluster_79	fold_1
5kea_A	['KLF4_MOUSE.H11MO.0.A', 'MA0039.2.jaspar']	cluster_79	fold_1
4m9e_A	['KLF4_MOUSE.H11MO.0.A', 'MA0039.2.jaspar']	cluster_79	fold_1
4bnc_A	['ETV1_HUMAN.H11MO.0.A', 'MA0761.2.jaspar']	cluster_80	fold_4
4uno_A	['MA0765.3.jaspar', 'ETV5_HUMAN.H11MO.0.C']	cluster_80	fold_4
4s2q_D	['SOX9_MOUSE.H11MO.0.A']	cluster_81	fold_3
1r0o_A	['MA0534.1.jaspar']	cluster_82	fold_3
2han_A	['MA0534.1.jaspar']	cluster_82	fold_3
1k6o_B	['MA0083.3.jaspar', 'SRF_HUMAN.H11MO.0.A']	cluster_83	fold_4
1hbx_A	['MA0083.3.jaspar', 'SRF_HUMAN.H11MO.0.A']	cluster_83	fold_4
1hbx_B	['MA0083.3.jaspar', 'SRF_HUMAN.H11MO.0.A']	cluster_83	fold_4
1hbx_E	['MA0083.3.jaspar', 'SRF_HUMAN.H11MO.0.A']	cluster_83	fold_4
1hbx_D	['MA0083.3.jaspar', 'SRF_HUMAN.H11MO.0.A']	cluster_83	fold_4
1egw_D	['MEF2A_HUMAN.H11MO.0.A', 'MA0052.4.jaspar']	cluster_84	fold_2
3mu6_C	['MEF2A_HUMAN.H11MO.0.A', 'MA0052.4.jaspar']	cluster_84	fold_3
6wc2_A	['MEF2A_HUMAN.H11MO.0.A', 'MA0052.4.jaspar']	cluster_84	fold_1
6bz1_B	['MEF2A_HUMAN.H11MO.0.A', 'MA0052.4.jaspar']	cluster_84	fold_1
1egw_B	['MEF2A_HUMAN.H11MO.0.A', 'MA0052.4.jaspar']	cluster_84	fold_2
6wc2_D	['MEF2A_HUMAN.H11MO.0.A', 'MA0052.4.jaspar']	cluster_84	fold_3
1egw_A	['MEF2A_HUMAN.H11MO.0.A', 'MA0052.4.jaspar']	cluster_84	fold_3
3dzy_D	['PPARG_HUMAN.H11MO.0.A', 'MA0066.1.jaspar']	cluster_85	fold_1
3e00_D	['PPARG_HUMAN.H11MO.0.A', 'MA0066.1.jaspar']	cluster_85	fold_1
3dzu_D	['PPARG_HUMAN.H11MO.0.A', 'MA0066.1.jaspar']	cluster_85	fold_1
3l2c_A	['MA0848.1.jaspar', 'FOXO4_HUMAN.H11MO.0.C']	cluster_86	fold_2
1t2k_D	['MA1632.1.jaspar', 'ATF2_HUMAN.H11MO.0.B']	cluster_87	fold_3
2o61_A	['IRF7_HUMAN.H11MO.0.C']	cluster_88	fold_3
2o61_A	['IRF7_HUMAN.H11MO.0.C']	cluster_88	fold_4
6lbm_C	['MA0846.1.jaspar']	cluster_89	fold_2
6o3t_B	['MA0846.1.jaspar']	cluster_89	fold_2
6ako_C	['MA0846.1.jaspar']	cluster_89	fold_2
6o3t_A	['MA0846.1.jaspar']	cluster_89	fold_2
1zq3_P	['MA0212.1.jaspar']	cluster_90	fold_2
5zjr_A	['MA0165.1.jaspar']	cluster_91	fold_3
5zjt_E	['MA0165.1.jaspar']	cluster_91	fold_3
5zjs_A	['MA0165.1.jaspar']	cluster_91	fold_3
5zjq_A	['MA0165.1.jaspar']	cluster_91	fold_3
5zjt_A	['MA0165.1.jaspar']	cluster_91	fold_3
6nce_A	['MA1489.1.jaspar']	cluster_92	fold_3
2nll_B	['MA1576.1.jaspar', 'THB_HUMAN.H11MO.0.C']	cluster_93	fold_0
7cby_C	['MA0613.1.jaspar']	cluster_94	fold_3
6j4e_B	['MA0589.1.jaspar']	cluster_95	fold_1
6c1y_A	['MECP2_HUMAN.H11MO.0.C']	cluster_96	fold_0
5bt2_A	['MECP2_HUMAN.H11MO.0.C']	cluster_96	fold_0
3c2i_A	['MECP2_HUMAN.H11MO.0.C']	cluster_96	fold_0
6ogj_B	['MECP2_HUMAN.H11MO.0.C']	cluster_96	fold_0
6c1y_B	['MECP2_HUMAN.H11MO.0.C']	cluster_96	fold_0
4mhg_A	['ETV6_MOUSE.H11MO.0.C']	cluster_97	fold_1
3dfx_B	['GATA3_MOUSE.H11MO.0.A']	cluster_98	fold_1
3dfv_D	['GATA3_MOUSE.H11MO.0.A']	cluster_98	fold_1
4hc7_B	['MA0037.3.jaspar', 'GATA3_HUMAN.H11MO.0.A']	cluster_98	fold_1
4hca_A	['MA0037.3.jaspar', 'GATA3_HUMAN.H11MO.0.A']	cluster_98	fold_1
4hc7_A	['MA0037.3.jaspar', 'GATA3_HUMAN.H11MO.0.A']	cluster_98	fold_1
3zp5_A	['MA0156.3.jaspar', 'FEV_HUMAN.H11MO.0.B']	cluster_100	fold_3
5ybd_X	['MA0474.2.jaspar', 'ERG_HUMAN.H11MO.0.A']	cluster_100	fold_4
5ybd_A	['MA0474.2.jaspar', 'ERG_HUMAN.H11MO.0.A']	cluster_100	fold_4
4iri_A	['MA0474.2.jaspar', 'ERG_HUMAN.H11MO.0.A']	cluster_100	fold_4
5jvt_A	['FLI1_HUMAN.H11MO.0.A', 'MA0475.2.jaspar']	cluster_100	fold_4
6wmi_A	['MA0752.1.jaspar']	cluster_101	fold_4
6wmi_D	['MA0752.1.jaspar']	cluster_101	fold_4
5eg0_A	['MEIS2_HUMAN.H11MO.0.B', 'MA1640.1.jaspar']	cluster_102	fold_2
5ego_A	['MA1639.1.jaspar', 'MEIS1_HUMAN.H11MO.0.A']	cluster_102	fold_2
4iqr_F	['HNF4A_HUMAN.H11MO.0.A', 'MA1494.1.jaspar']	cluster_103	fold_4
3cbb_B	['HNF4A_HUMAN.H11MO.0.A', 'MA1494.1.jaspar']	cluster_103	fold_4
4iqr_A	['HNF4A_HUMAN.H11MO.0.A', 'MA1494.1.jaspar']	cluster_103	fold_4
4iqr_B	['HNF4A_HUMAN.H11MO.0.A', 'MA1494.1.jaspar']	cluster_103	fold_4
3cbb_A	['HNF4A_HUMAN.H11MO.0.A', 'MA1494.1.jaspar']	cluster_103	fold_4
3wtx_C	['MA0098.3.jaspar', 'ETS1_HUMAN.H11MO.0.A']	cluster_104	fold_2
3mfk_A	['MA0098.3.jaspar', 'ETS1_HUMAN.H11MO.0.A']	cluster_104	fold_2
4bqa_D	['ETS2_HUMAN.H11MO.0.B', 'MA1484.1.jaspar']	cluster_104	fold_2
4bqa_G	['ETS2_HUMAN.H11MO.0.B', 'MA1484.1.jaspar']	cluster_104	fold_2
4bqa_A	['ETS2_HUMAN.H11MO.0.B', 'MA1484.1.jaspar']	cluster_104	fold_2
5odg_A	['MA0795.1.jaspar', 'SMAD3_HUMAN.H11MO.0.B']	cluster_105	fold_2
6zmn_B	['MA0795.1.jaspar', 'SMAD3_HUMAN.H11MO.0.B']	cluster_105	fold_2
1mhd_A	['MA0795.1.jaspar', 'SMAD3_HUMAN.H11MO.0.B']	cluster_105	fold_2
1ozj_A	['MA0795.1.jaspar', 'SMAD3_HUMAN.H11MO.0.B']	cluster_105	fold_2
5x07_L	['MA0047.3.jaspar', 'FOXA2_HUMAN.H11MO.0.A']	cluster_109	fold_2
5x07_I	['MA0047.3.jaspar', 'FOXA2_HUMAN.H11MO.0.A']	cluster_109	fold_2
5x07_F	['MA0047.3.jaspar', 'FOXA2_HUMAN.H11MO.0.A']	cluster_109	fold_2
1vtn_C	['MA1683.1.jaspar', 'FOXA3_HUMAN.H11MO.0.B']	cluster_109	fold_2
1awc_A	['GABPA_MOUSE.H11MO.0.A']	cluster_110	fold_2
7ogs_E	['IRF4_HUMAN.H11MO.0.A', 'MA1419.1.jaspar']	cluster_111	fold_2
7o56_B	['IRF4_HUMAN.H11MO.0.A', 'MA1419.1.jaspar']	cluster_111	fold_2
7ogs_A	['IRF4_HUMAN.H11MO.0.A', 'MA1419.1.jaspar']	cluster_111	fold_2
7oot_B	['IRF4_HUMAN.H11MO.0.A', 'MA1419.1.jaspar']	cluster_111	fold_2
7ogs_F	['IRF4_HUMAN.H11MO.0.A', 'MA1419.1.jaspar']	cluster_111	fold_2
2xsd_C	['PO3F1_MOUSE.H11MO.0.C']	cluster_112	fold_4
2jp9_A	['WT1_HUMAN.H11MO.0.C']	cluster_113	fold_0
6b0p_A	['WT1_HUMAN.H11MO.0.C']	cluster_113	fold_0
2jpa_A	['WT1_HUMAN.H11MO.0.C']	cluster_113	fold_0
6b0r_D	['WT1_HUMAN.H11MO.0.C']	cluster_113	fold_0
6b0r_A	['WT1_HUMAN.H11MO.0.C']	cluster_113	fold_0
3u2b_C	['SOX4_MOUSE.H11MO.0.A']	cluster_114	fold_2
1nkp_D	['MA0147.3.jaspar', 'MYC_HUMAN.H11MO.0.A']	cluster_115	fold_3
1nkp_A	['MA0147.3.jaspar', 'MYC_HUMAN.H11MO.0.A']	cluster_115	fold_3
5i50_B	['MA0147.3.jaspar', 'MYC_HUMAN.H11MO.0.A']	cluster_115	fold_3
5i50_A	['MA0147.3.jaspar', 'MYC_HUMAN.H11MO.0.A']	cluster_115	fold_3
6f59_B	['MA0009.2.jaspar', 'BRAC_HUMAN.H11MO.0.A']	cluster_116	fold_4
6f59_A	['MA0009.2.jaspar', 'BRAC_HUMAN.H11MO.0.A']	cluster_116	fold_4
5gzb_A	['TEAD4_HUMAN.H11MO.0.A', 'MA0809.2.jaspar']	cluster_117	fold_1
5no6_N	['TEAD4_HUMAN.H11MO.0.A', 'MA0809.2.jaspar']	cluster_117	fold_1
5no6_I	['TEAD4_HUMAN.H11MO.0.A', 'MA0809.2.jaspar']	cluster_117	fold_1
5nnx_A	['TEAD1_HUMAN.H11MO.0.A', 'MA0090.3.jaspar']	cluster_117	fold_1
1kb4_B	['MA0693.2.jaspar', 'VDR_HUMAN.H11MO.0.A']	cluster_118	fold_0
1kb6_B	['MA0693.2.jaspar', 'VDR_HUMAN.H11MO.0.A']	cluster_118	fold_0
1ynw_A	['MA0693.2.jaspar', 'VDR_HUMAN.H11MO.0.A']	cluster_118	fold_0
1kb2_B	['MA0693.2.jaspar', 'VDR_HUMAN.H11MO.0.A']	cluster_118	fold_0
1kb4_A	['MA0693.2.jaspar', 'VDR_HUMAN.H11MO.0.A']	cluster_118	fold_0
1hbx_G	['UN0118.1.jaspar', 'ELK4_HUMAN.H11MO.0.A']	cluster_119	fold_3
1hbx_H	['UN0118.1.jaspar', 'ELK4_HUMAN.H11MO.0.A']	cluster_119	fold_3
1bc8_C	['UN0118.1.jaspar', 'ELK4_HUMAN.H11MO.0.A']	cluster_119	fold_3
1k6o_A	['UN0118.1.jaspar', 'ELK4_HUMAN.H11MO.0.A']	cluster_119	fold_3
1bc7_C	['UN0118.1.jaspar', 'ELK4_HUMAN.H11MO.0.A']	cluster_119	fold_3
1lfu_P	['PBX1_MOUSE.H11MO.0.A']	cluster_120	fold_2
1b72_B	['MA0070.1.jaspar', 'PBX1_HUMAN.H11MO.0.A']	cluster_120	fold_2
1puf_B	['MA0070.1.jaspar', 'PBX1_HUMAN.H11MO.0.A']	cluster_120	fold_2
2r5y_B	['MA0222.1.jaspar']	cluster_120	fold_2
5zjr_B	['MA0222.1.jaspar']	cluster_120	fold_2
2o6g_G	['IRF3_HUMAN.H11MO.0.B', 'MA1418.1.jaspar']	cluster_122	fold_4
2pi0_B	['IRF3_HUMAN.H11MO.0.B', 'MA1418.1.jaspar']	cluster_122	fold_4
2o6g_H	['IRF3_HUMAN.H11MO.0.B', 'MA1418.1.jaspar']	cluster_122	fold_4
2pi0_A	['IRF3_HUMAN.H11MO.0.B', 'MA1418.1.jaspar']	cluster_122	fold_4
2o61_A	['IRF3_HUMAN.H11MO.0.B', 'MA1418.1.jaspar']	cluster_122	fold_3
2o61_A	['IRF3_HUMAN.H11MO.0.B', 'MA1418.1.jaspar']	cluster_122	fold_4
5zfz_A	['MA0468.1.jaspar', 'DUX4_HUMAN.H11MO.0.A']	cluster_123	fold_1
5zfw_A	['MA0468.1.jaspar', 'DUX4_HUMAN.H11MO.0.A']	cluster_123	fold_1
5z6z_A	['MA0468.1.jaspar', 'DUX4_HUMAN.H11MO.0.A']	cluster_123	fold_1
5zfy_A	['MA0468.1.jaspar', 'DUX4_HUMAN.H11MO.0.A']	cluster_123	fold_1
6e8c_A	['MA0468.1.jaspar', 'DUX4_HUMAN.H11MO.0.A']	cluster_123	fold_1
6pax_A	['MA0069.1.jaspar', 'PAX6_HUMAN.H11MO.0.C']	cluster_124	fold_0
4m9v_C	['ZFP57_MOUSE.H11MO.0.B']	cluster_125	fold_1
4m9v_F	['ZFP57_MOUSE.H11MO.0.B']	cluster_125	fold_1
4gzn_C	['ZFP57_MOUSE.H11MO.0.B']	cluster_125	fold_1
6l6y_F	['MA0078.1.jaspar']	cluster_128	fold_3
3f27_D	['MA0078.1.jaspar']	cluster_128	fold_3
6l6y_D	['MA0078.1.jaspar']	cluster_128	fold_3
2r5z_A	['MA0203.1.jaspar']	cluster_129	fold_3
2r5y_A	['MA0203.1.jaspar']	cluster_129	fold_3
4lmg_A	['MA0270.1.jaspar']	cluster_130	fold_3
4lmg_C	['MA0270.1.jaspar']	cluster_130	fold_3
4lmg_B	['MA0270.1.jaspar']	cluster_130	fold_3
4lmg_D	['MA0270.1.jaspar']	cluster_130	fold_3
1ubd_C	['TYY1_HUMAN.H11MO.0.A', 'MA0095.2.jaspar']	cluster_131	fold_2
1cf7_A	['MA0470.2.jaspar', 'E2F4_HUMAN.H11MO.0.A']	cluster_132	fold_2
3vek_C	['MA0035.3.jaspar', 'GATA1_MOUSE.H11MO.0.A']	cluster_133	fold_3
3vd6_C	['MA0035.3.jaspar', 'GATA1_MOUSE.H11MO.0.A']	cluster_133	fold_3
3vek_F	['MA0035.3.jaspar', 'GATA1_MOUSE.H11MO.0.A']	cluster_133	fold_3
6c1u_B	['MBD2_HUMAN.H11MO.0.B']	cluster_134	fold_1
6c1v_B	['MBD2_HUMAN.H11MO.0.B']	cluster_134	fold_1
6c2f_M	['MBD2_HUMAN.H11MO.0.B']	cluster_134	fold_1
6c1t_D	['MBD2_HUMAN.H11MO.0.B']	cluster_134	fold_1
6c2f_J	['MBD2_HUMAN.H11MO.0.B']	cluster_134	fold_1
3a01_F	['MA0208.1.jaspar']	cluster_135	fold_1
3a01_B	['MA0208.1.jaspar']	cluster_135	fold_1
3lnq_A	['MA0208.1.jaspar']	cluster_135	fold_1
6fqq_E	['MA0796.1.jaspar', 'TGIF1_HUMAN.H11MO.0.A']	cluster_136	fold_4
6fqq_B	['MA0796.1.jaspar', 'TGIF1_HUMAN.H11MO.0.A']	cluster_136	fold_4
6fqq_A	['MA0796.1.jaspar', 'TGIF1_HUMAN.H11MO.0.A']	cluster_136	fold_4
6fqp_A	['MA0796.1.jaspar', 'TGIF1_HUMAN.H11MO.0.A']	cluster_136	fold_4
6fqp_B	['MA0796.1.jaspar', 'TGIF1_HUMAN.H11MO.0.A']	cluster_136	fold_4
4a04_A	['MA0805.1.jaspar']	cluster_137	fold_3
3jtg_A	['ELF3_MOUSE.H11MO.0.B']	cluster_138	fold_1
1k78_I	['PAX5_HUMAN.H11MO.0.A', 'MA0014.3.jaspar']	cluster_139	fold_2
1k78_A	['PAX5_HUMAN.H11MO.0.A', 'MA0014.3.jaspar']	cluster_139	fold_2
1k78_E	['PAX5_HUMAN.H11MO.0.A', 'MA0014.3.jaspar']	cluster_139	fold_2
1mdm_A	['PAX5_HUMAN.H11MO.0.A', 'MA0014.3.jaspar']	cluster_139	fold_2
2geq_B	['P53_MOUSE.H11MO.0.A']	cluster_140	fold_0
2geq_A	['P53_MOUSE.H11MO.0.A']	cluster_140	fold_0
3exj_B	['P53_MOUSE.H11MO.0.A']	cluster_140	fold_0
3exj_A	['P53_MOUSE.H11MO.0.A']	cluster_140	fold_0
3exl_A	['P53_MOUSE.H11MO.0.A']	cluster_140	fold_0
4uus_A	['MA0094.2.jaspar']	cluster_141	fold_2
1b8i_A	['MA0094.2.jaspar']	cluster_141	fold_2
4cyc_A	['MA0094.2.jaspar']	cluster_141	fold_2
4uus_E	['MA0094.2.jaspar']	cluster_141	fold_2
5ego_B	['MA0901.2.jaspar', 'HXB13_HUMAN.H11MO.0.A']	cluster_142	fold_3
5ef6_A	['MA0901.2.jaspar', 'HXB13_HUMAN.H11MO.0.A']	cluster_142	fold_3
5eea_A	['MA0901.2.jaspar', 'HXB13_HUMAN.H11MO.0.A']	cluster_142	fold_3
5edn_A	['MA0901.2.jaspar', 'HXB13_HUMAN.H11MO.0.A']	cluster_142	fold_3
2ld5_A	['HXA13_MOUSE.H11MO.0.C']	cluster_142	fold_3
1a02_F	['MA1951.1.jaspar', 'FOS_HUMAN.H11MO.0.A']	cluster_143	fold_1
1s9k_D	['MA1951.1.jaspar', 'FOS_HUMAN.H11MO.0.A']	cluster_143	fold_1
1fos_G	['MA1951.1.jaspar', 'FOS_HUMAN.H11MO.0.A']	cluster_143	fold_1
1fos_E	['MA1951.1.jaspar', 'FOS_HUMAN.H11MO.0.A']	cluster_143	fold_1
2wt7_A	['MA0099.1.jaspar', 'FOS_MOUSE.H11MO.0.A']	cluster_143	fold_1
4xic_A	['MA0166.1.jaspar']	cluster_144	fold_4
4xic_D	['MA0166.1.jaspar']	cluster_144	fold_4
4xid_D	['MA0166.1.jaspar']	cluster_144	fold_4
5jlx_D	['MA0166.1.jaspar']	cluster_144	fold_4
4xid_A	['MA0166.1.jaspar']	cluster_144	fold_4
1jgg_B	['MA0221.1.jaspar']	cluster_145	fold_0
1tqe_Q	['MEF2B_HUMAN.H11MO.0.A', 'MA0660.1.jaspar']	cluster_146	fold_1
6wc2_A	['MEF2B_HUMAN.H11MO.0.A', 'MA0660.1.jaspar']	cluster_146	fold_1
6bz1_B	['MEF2B_HUMAN.H11MO.0.A', 'MA0660.1.jaspar']	cluster_146	fold_1
6wc5_C	['MEF2B_HUMAN.H11MO.0.A', 'MA0660.1.jaspar']	cluster_146	fold_1
6wc2_D	['MEF2B_HUMAN.H11MO.0.A', 'MA0660.1.jaspar']	cluster_146	fold_3
1tqe_S	['MEF2B_HUMAN.H11MO.0.A', 'MA0660.1.jaspar']	cluster_146	fold_1
2me6_A	['MA0889.1.jaspar']	cluster_147	fold_0
6j9c_D	['MA0581.1.jaspar']	cluster_148	fold_1
6j9c_A	['MA0581.1.jaspar']	cluster_148	fold_1
2ql2_D	['NDF1_MOUSE.H11MO.0.A']	cluster_149	fold_0
2ql2_B	['NDF1_MOUSE.H11MO.0.A']	cluster_149	fold_0
2wt7_B	['MAFB_MOUSE.H11MO.0.B', 'MA0117.2.jaspar']	cluster_150	fold_2
4auw_F	['MAFB_MOUSE.H11MO.0.B', 'MA0117.2.jaspar']	cluster_150	fold_2
4auw_B	['MAFB_MOUSE.H11MO.0.B', 'MA0117.2.jaspar']	cluster_150	fold_2
4eot_A	['MA1521.1.jaspar']	cluster_150	fold_2
4eot_B	['MA1521.1.jaspar']	cluster_150	fold_2
6ht5_E	['MA0142.1.jaspar', 'PO5F1_MOUSE.H11MO.0.A']	cluster_151	fold_1
3l1p_A	['MA0142.1.jaspar', 'PO5F1_MOUSE.H11MO.0.A']	cluster_151	fold_1
3l1p_B	['MA0142.1.jaspar', 'PO5F1_MOUSE.H11MO.0.A']	cluster_151	fold_1
1if1_A	['IRF1_MOUSE.H11MO.0.A']	cluster_152	fold_2
2irf_H	['IRF2_MOUSE.H11MO.0.B']	cluster_152	fold_2
2irf_J	['IRF2_MOUSE.H11MO.0.B']	cluster_152	fold_2
2irf_K	['IRF2_MOUSE.H11MO.0.B']	cluster_152	fold_2
2irf_L	['IRF2_MOUSE.H11MO.0.B']	cluster_152	fold_2
5vpe_B	['JUND_HUMAN.H11MO.0.A', 'MA0492.1.jaspar']	cluster_153	fold_1
1jnm_B	['MA1126.1.jaspar', 'JUN_HUMAN.H11MO.0.A', 'MA0489.1.jaspar']	cluster_153	fold_1
1fos_H	['MA1126.1.jaspar', 'JUN_HUMAN.H11MO.0.A', 'MA0489.1.jaspar']	cluster_153	fold_1
1jnm_A	['MA1126.1.jaspar', 'JUN_HUMAN.H11MO.0.A', 'MA0489.1.jaspar']	cluster_153	fold_1
5t01_B	['MA1126.1.jaspar', 'JUN_HUMAN.H11MO.0.A', 'MA0489.1.jaspar']	cluster_153	fold_1
4awl_A	['NFYA_HUMAN.H11MO.0.A', 'MA0060.3.jaspar']	cluster_154	fold_3
2e43_A	['CEBPB_HUMAN.H11MO.0.A', 'MA0466.3.jaspar']	cluster_155	fold_0
1gtw_A	['CEBPB_HUMAN.H11MO.0.A', 'MA0466.3.jaspar']	cluster_155	fold_0
1h8a_A	['CEBPB_HUMAN.H11MO.0.A', 'MA0466.3.jaspar']	cluster_155	fold_0
7l4v_A	['CEBPB_HUMAN.H11MO.0.A', 'MA0466.3.jaspar']	cluster_155	fold_0
1h88_A	['CEBPB_HUMAN.H11MO.0.A', 'MA0466.3.jaspar']	cluster_155	fold_0
1ngm_I	['MA0386.1.jaspar']	cluster_156	fold_1
1nh2_A	['MA0386.1.jaspar']	cluster_156	fold_1
1ngm_A	['MA0386.1.jaspar']	cluster_156	fold_1
1rm1_A	['MA0386.1.jaspar']	cluster_156	fold_1
4roe_B	['TBP_HUMAN.H11MO.0.A']	cluster_156	fold_1
5zd4_D	['MA0550.2.jaspar']	cluster_158	fold_3
5zd4_A	['MA0550.2.jaspar']	cluster_158	fold_3
2ypa_A	['MA0091.1.jaspar', 'TAL1_HUMAN.H11MO.0.A']	cluster_160	fold_3
2ypb_A	['MA0091.1.jaspar', 'TAL1_HUMAN.H11MO.0.A']	cluster_160	fold_3
5zko_C	['MA0018.4.jaspar', 'CREB1_HUMAN.H11MO.0.A']	cluster_161	fold_2
5zko_A	['MA0018.4.jaspar', 'CREB1_HUMAN.H11MO.0.A']	cluster_161	fold_2
1dh3_A	['CREB1_MOUSE.H11MO.0.A']	cluster_161	fold_2
1dh3_C	['CREB1_MOUSE.H11MO.0.A']	cluster_161	fold_2
4s0h_F	['MA0063.2.jaspar', 'NKX25_HUMAN.H11MO.0.B']	cluster_162	fold_4
4s0h_B	['MA0063.2.jaspar', 'NKX25_HUMAN.H11MO.0.B']	cluster_162	fold_4
3rkq_A	['MA0063.2.jaspar', 'NKX25_HUMAN.H11MO.0.B']	cluster_162	fold_4
6wc5_I	['MA0063.2.jaspar', 'NKX25_HUMAN.H11MO.0.B']	cluster_162	fold_4
5flv_I	['MA0063.1.jaspar', 'NKX25_MOUSE.H11MO.0.A']	cluster_162	fold_4
6ht5_D	['SOX2_MOUSE.H11MO.0.A', 'MA0143.3.jaspar']	cluster_164	fold_2
1gt0_D	['SOX2_MOUSE.H11MO.0.A', 'MA0143.3.jaspar']	cluster_164	fold_2
1o4x_B	['SOX2_HUMAN.H11MO.0.A', 'MA0143.4.jaspar', 'MA1962.1.jaspar']	cluster_164	fold_2
6yov_L	['SOX2_HUMAN.H11MO.0.A', 'MA0143.4.jaspar', 'MA1962.1.jaspar']	cluster_164	fold_2
6t90_L	['SOX2_HUMAN.H11MO.0.A', 'MA0143.4.jaspar', 'MA1962.1.jaspar']	cluster_164	fold_2
1mdy_C	['MA0499.1.jaspar', 'MYOD1_MOUSE.H11MO.0.A']	cluster_165	fold_1
1mdy_A	['MA0499.1.jaspar', 'MYOD1_MOUSE.H11MO.0.A']	cluster_165	fold_1
1mdy_B	['MA0499.1.jaspar', 'MYOD1_MOUSE.H11MO.0.A']	cluster_165	fold_1
1mdy_D	['MA0499.1.jaspar', 'MYOD1_MOUSE.H11MO.0.A']	cluster_165	fold_1
2lkx_A	['MA1547.2.jaspar']	cluster_166	fold_2
5lux_K	['CDX1_HUMAN.H11MO.0.C', 'MA0878.3.jaspar']	cluster_167	fold_1
5lux_L	['CDX1_HUMAN.H11MO.0.C', 'MA0878.3.jaspar']	cluster_167	fold_1
6es3_M	['CDX2_HUMAN.H11MO.0.A', 'MA0465.2.jaspar']	cluster_167	fold_1
6es2_L	['CDX2_HUMAN.H11MO.0.A', 'MA0465.2.jaspar']	cluster_167	fold_1
6es2_K	['CDX2_HUMAN.H11MO.0.A', 'MA0465.2.jaspar']	cluster_167	fold_1
6j9b_A	['MA0565.2.jaspar']	cluster_168	fold_3
6j9b_D	['MA0565.2.jaspar']	cluster_168	fold_3
1a0a_A	['MA0357.1.jaspar']	cluster_169	fold_0
1a0a_B	['MA0357.1.jaspar']	cluster_169	fold_0
1an4_B	['USF1_HUMAN.H11MO.0.A', 'MA0093.3.jaspar']	cluster_170	fold_4
1an4_A	['USF1_HUMAN.H11MO.0.A', 'MA0093.3.jaspar']	cluster_170	fold_4
4rbo_A	['NANOG_HUMAN.H11MO.0.A']	cluster_171	fold_0
4rbo_D	['NANOG_HUMAN.H11MO.0.A']	cluster_171	fold_0
3d1n_K	['MA1549.1.jaspar']	cluster_172	fold_0
3d1n_I	['MA1549.1.jaspar']	cluster_172	fold_0
3d1n_M	['MA1549.1.jaspar']	cluster_172	fold_0
3d1n_O	['MA1549.1.jaspar']	cluster_172	fold_0
1b72_A	['UN0124.1.jaspar']	cluster_173	fold_2
5wc9_E	['MA0784.2.jaspar', 'PIT1_HUMAN.H11MO.0.C']	cluster_174	fold_0
4rdu_A	['MA1476.1.jaspar']	cluster_175	fold_2
4rdu_D	['MA1476.1.jaspar']	cluster_175	fold_2
1mnm_B	['MA0331.1.jaspar']	cluster_176	fold_4
1mnm_A	['MA0331.1.jaspar']	cluster_176	fold_4
1ysa_D	['MA0303.2.jaspar']	cluster_177	fold_3
1ysa_C	['MA0303.2.jaspar']	cluster_177	fold_3
1pue_E	['SPI1_MOUSE.H11MO.0.A', 'MA0080.3.jaspar']	cluster_178	fold_2
1pue_F	['SPI1_MOUSE.H11MO.0.A', 'MA0080.3.jaspar']	cluster_178	fold_2
1puf_A	['HXA9_MOUSE.H11MO.0.B', 'MA0594.1.jaspar']	cluster_179	fold_1
2ko0_A	['MA0597.1.jaspar', 'THAP1_HUMAN.H11MO.0.C']	cluster_180	fold_0
2l1g_A	['MA0597.1.jaspar', 'THAP1_HUMAN.H11MO.0.C']	cluster_180	fold_0
1apl_D	['MA0328.2.jaspar']	cluster_181	fold_4
1akh_B	['MA0328.2.jaspar']	cluster_181	fold_4
1yrn_B	['MA0328.2.jaspar']	cluster_181	fold_4
1k61_B	['MA0328.2.jaspar']	cluster_181	fold_4
1mnm_C	['MA0328.2.jaspar']	cluster_181	fold_4
4awl_B	['NFYB_HUMAN.H11MO.0.A', 'MA0502.2.jaspar']	cluster_182	fold_4
1j46_A	['MA0084.1.jaspar', 'SRY_HUMAN.H11MO.0.B']	cluster_183	fold_3
1hry_A	['MA0084.1.jaspar', 'SRY_HUMAN.H11MO.0.B']	cluster_183	fold_3
1j47_A	['MA0084.1.jaspar', 'SRY_HUMAN.H11MO.0.B']	cluster_183	fold_3
2gzk_A	['MA0084.1.jaspar', 'SRY_HUMAN.H11MO.0.B']	cluster_183	fold_3
6edb_B	['MA0084.1.jaspar', 'SRY_HUMAN.H11MO.0.B']	cluster_183	fold_3
3a5t_A	['MAFG_MOUSE.H11MO.0.A']	cluster_186	fold_3
3a5t_B	['MAFG_MOUSE.H11MO.0.A']	cluster_186	fold_3
1nkp_E	['MA0059.1.jaspar', 'MAX_HUMAN.H11MO.0.A', 'MA0058.3.jaspar']	cluster_187	fold_0
1nkp_B	['MA0059.1.jaspar', 'MAX_HUMAN.H11MO.0.A', 'MA0058.3.jaspar']	cluster_187	fold_0
1hlo_A	['MA0059.1.jaspar', 'MAX_HUMAN.H11MO.0.A', 'MA0058.3.jaspar']	cluster_187	fold_0
1hlo_B	['MA0059.1.jaspar', 'MAX_HUMAN.H11MO.0.A', 'MA0058.3.jaspar']	cluster_187	fold_0
1nlw_B	['MA0059.1.jaspar', 'MAX_HUMAN.H11MO.0.A', 'MA0058.3.jaspar']	cluster_187	fold_0

## Sheet: P-values between DeepPBS variat
Benchmark set two-sided t-test P-values between DeePBS variations			P-value	Statistic
MAE	RandomBaseline	DeepPBSwithDNASeqInfo	2.44173e-105	-37.0687
MAE	RandomBaseline	DeepPBS	4.27596e-80	-27.9734
MAE	RandomBaseline	GrooveReadout	3.64248e-65	-23.2253
MAE	RandomBaseline	ShapeReadout	2.21844e-62	-22.379
MAE	DeepPBSwithDNASeqInfo	DeepPBS	0.00017446	3.80899
MAE	DeepPBSwithDNASeqInfo	GrooveReadout	2.92833e-10	6.55984
MAE	DeepPBSwithDNASeqInfo	ShapeReadout	5.00409e-17	9.00175
MAE	DeepPBS	GrooveReadout	0.00751954	2.69417
MAE	DeepPBS	ShapeReadout	4.97534e-06	4.6643
MAE	GrooveReadout	ShapeReadout	0.0796409	1.75972
Cross validation set two-sided t-test P-values between DeepPBS variations
MAE	RandomBaseline	DeepPBSwithDNASeqInfo	0	-75.6461
MAE	RandomBaseline	DeepPBS	7.79953e-208	-39.325
MAE	RandomBaseline	GrooveReadout	7.49121e-128	-27.839
MAE	RandomBaseline	ShapeReadout	4.85686e-125	-27.4329
MAE	DeepPBSwithDNASeqInfo	DeepPBS	6.35757e-59	17.2674
MAE	DeepPBSwithDNASeqInfo	GrooveReadout	1.15221e-120	26.799
MAE	DeepPBSwithDNASeqInfo	ShapeReadout	5.36469e-123	27.1372
MAE	DeepPBS	GrooveReadout	5.37124e-17	8.52404
MAE	DeepPBS	ShapeReadout	4.41655e-18	8.82893
MAE	GrooveReadout	ShapeReadout	0.760336	0.305119

## Sheet: Familywise P-values between rea
Benchmark set t-test P-values between readouts
		P-value	Statistic
zf-C2H2	DeepPBS(GrooveReadout) vs DeepPBS	0.127061	1.5619
zf-C2H2	DeepPBS(ShapeReadout) vs DeepPBS	0.000152856	4.23089
zf-C2H2	DeepPBS(GrooveReadout) vs DeepPBS(ShapeReadout)	0.0375067	-2.16001
SRF-TF	DeepPBS(GrooveReadout) vs DeepPBS	0.546671	0.612216
SRF-TF	DeepPBS(ShapeReadout) vs DeepPBS	0.865964	-0.170772
SRF-TF	DeepPBS(GrooveReadout) vs DeepPBS(ShapeReadout)	0.439214	0.78781
Homeodomain	DeepPBS(GrooveReadout) vs DeepPBS	0.337429	0.988907
Homeodomain	DeepPBS(ShapeReadout) vs DeepPBS	0.0978924	1.75781
Homeodomain	DeepPBS(GrooveReadout) vs DeepPBS(ShapeReadout)	0.662765	-0.444316
bZIP_2	DeepPBS(GrooveReadout) vs DeepPBS	0.00678983	3.61926
bZIP_2	DeepPBS(ShapeReadout) vs DeepPBS	0.69635	-0.404633
bZIP_2	DeepPBS(GrooveReadout) vs DeepPBS(ShapeReadout)	0.00191654	4.53309
Runt	DeepPBS(GrooveReadout) vs DeepPBS	0.00344825	4.09779
Runt	DeepPBS(ShapeReadout) vs DeepPBS	0.00029609	6.07951
Runt	DeepPBS(GrooveReadout) vs DeepPBS(ShapeReadout)	0.0104141	-3.32808
RHD_DNA_bind	DeepPBS(GrooveReadout) vs DeepPBS	0.787122	0.272651
RHD_DNA_bind	DeepPBS(ShapeReadout) vs DeepPBS	0.0305297	2.27843
RHD_DNA_bind	DeepPBS(GrooveReadout) vs DeepPBS(ShapeReadout)	0.0525879	-2.02417
zf-C4	DeepPBS(GrooveReadout) vs DeepPBS	0.619818	0.504808
zf-C4	DeepPBS(ShapeReadout) vs DeepPBS	0.211204	1.29643
zf-C4	DeepPBS(GrooveReadout) vs DeepPBS(ShapeReadout)	0.438109	-0.792995
P53	DeepPBS(GrooveReadout) vs DeepPBS	0.0488708	-2.32064
P53	DeepPBS(ShapeReadout) vs DeepPBS	0.290873	1.13086
P53	DeepPBS(GrooveReadout) vs DeepPBS(ShapeReadout)	0.0191207	-2.9258
NDT80_PhoG	DeepPBS(GrooveReadout) vs DeepPBS	0.0801691	2.00279
NDT80_PhoG	DeepPBS(ShapeReadout) vs DeepPBS	0.798753	-0.263597
NDT80_PhoG	DeepPBS(GrooveReadout) vs DeepPBS(ShapeReadout)	0.0529592	2.26917
Forkhead	DeepPBS(GrooveReadout) vs DeepPBS	0.018431	2.94981
Forkhead	DeepPBS(ShapeReadout) vs DeepPBS	0.00484975	3.85403
Forkhead	DeepPBS(GrooveReadout) vs DeepPBS(ShapeReadout)	0.0218716	-2.83823
LAG1-DNAbind	DeepPBS(GrooveReadout) vs DeepPBS	0.00587135	3.72001
LAG1-DNAbind	DeepPBS(ShapeReadout) vs DeepPBS	0.00904385	3.4233
LAG1-DNAbind	DeepPBS(GrooveReadout) vs DeepPBS(ShapeReadout)	0.0678856	2.10988
BTD	DeepPBS(GrooveReadout) vs DeepPBS	0.00587135	3.72001
BTD	DeepPBS(ShapeReadout) vs DeepPBS	0.00904385	3.4233
BTD	DeepPBS(GrooveReadout) vs DeepPBS(ShapeReadout)	0.0678856	2.10988
TIG_SUH	DeepPBS(GrooveReadout) vs DeepPBS	0.00587135	3.72001
TIG_SUH	DeepPBS(ShapeReadout) vs DeepPBS	0.00904385	3.4233
TIG_SUH	DeepPBS(GrooveReadout) vs DeepPBS(ShapeReadout)	0.0678856	2.10988
Ets1_N_flank	DeepPBS(GrooveReadout) vs DeepPBS	0.0970554	-1.96474
Ets1_N_flank	DeepPBS(ShapeReadout) vs DeepPBS	0.522525	-0.678878
Ets1_N_flank	DeepPBS(GrooveReadout) vs DeepPBS(ShapeReadout)	0.348385	-1.01702
Ets	DeepPBS(GrooveReadout) vs DeepPBS	0.663985	-0.441674
Ets	DeepPBS(ShapeReadout) vs DeepPBS	0.383344	0.89357
Ets	DeepPBS(GrooveReadout) vs DeepPBS(ShapeReadout)	0.209155	-1.30253
Homeobox_KN	DeepPBS(GrooveReadout) vs DeepPBS	0.0198662	3.75468
Homeobox_KN	DeepPBS(ShapeReadout) vs DeepPBS	0.0740582	2.40371
Homeobox_KN	DeepPBS(GrooveReadout) vs DeepPBS(ShapeReadout)	0.184627	-1.60102
HSF_DNA-bind	DeepPBS(GrooveReadout) vs DeepPBS	0.791358	0.282804
HSF_DNA-bind	DeepPBS(ShapeReadout) vs DeepPBS	0.826634	0.233778
HSF_DNA-bind	DeepPBS(GrooveReadout) vs DeepPBS(ShapeReadout)	0.884685	0.154517
zf-H2C2_5	DeepPBS(GrooveReadout) vs DeepPBS	0.67782	-0.431038
zf-H2C2_5	DeepPBS(ShapeReadout) vs DeepPBS	1.78037e-05	9.04914
zf-H2C2_5	DeepPBS(GrooveReadout) vs DeepPBS(ShapeReadout)	3.29662e-05	-8.3174
HLH	DeepPBS(GrooveReadout) vs DeepPBS	0.702818	-0.400272
HLH	DeepPBS(ShapeReadout) vs DeepPBS	0.863094	-0.179979
HLH	DeepPBS(GrooveReadout) vs DeepPBS(ShapeReadout)	0.785708	-0.28434
IRF	DeepPBS(GrooveReadout) vs DeepPBS	2.87347e-06	16.7675
IRF	DeepPBS(ShapeReadout) vs DeepPBS	0.000173577	-8.23186
IRF	DeepPBS(GrooveReadout) vs DeepPBS(ShapeReadout)	7.90142e-08	30.7182
Cross-validation t-test P-values between readouts
bZIP_1	DeepPBS(GrooveReadout) vs DeepPBS	0.252519	1.16835
bZIP_1	DeepPBS(ShapeReadout) vs DeepPBS	0.0643729	1.92554
bZIP_1	DeepPBS(GrooveReadout) vs DeepPBS(ShapeReadout)	0.41174	-0.833277
RHD_DNA_bind	DeepPBS(GrooveReadout) vs DeepPBS	0.186868	1.33903
RHD_DNA_bind	DeepPBS(ShapeReadout) vs DeepPBS	0.000195796	4.03392
RHD_DNA_bind	DeepPBS(GrooveReadout) vs DeepPBS(ShapeReadout)	0.00356719	-3.06498
HLH	DeepPBS(GrooveReadout) vs DeepPBS	0.320632	0.99867
HLH	DeepPBS(ShapeReadout) vs DeepPBS	0.0856872	1.73768
HLH	DeepPBS(GrooveReadout) vs DeepPBS(ShapeReadout)	0.545435	-0.606916
zf-C4	DeepPBS(GrooveReadout) vs DeepPBS	0.072805	1.81357
zf-C4	DeepPBS(ShapeReadout) vs DeepPBS	9.67421e-05	4.06582
zf-C4	DeepPBS(GrooveReadout) vs DeepPBS(ShapeReadout)	0.0120547	-2.55814
zf-C2H2	DeepPBS(GrooveReadout) vs DeepPBS	0.00114274	3.38472
zf-C2H2	DeepPBS(ShapeReadout) vs DeepPBS	3.45813e-09	6.70581
zf-C2H2	DeepPBS(GrooveReadout) vs DeepPBS(ShapeReadout)	0.00332274	-3.03455
Homeodomain	DeepPBS(GrooveReadout) vs DeepPBS	0.000130072	3.92705
Homeodomain	DeepPBS(ShapeReadout) vs DeepPBS	0.00086148	3.3998
Homeodomain	DeepPBS(GrooveReadout) vs DeepPBS(ShapeReadout)	0.58983	0.540228
Ets	DeepPBS(GrooveReadout) vs DeepPBS	3.02538e-06	5.23366
Ets	DeepPBS(ShapeReadout) vs DeepPBS	0.701787	-0.385028
Ets	DeepPBS(GrooveReadout) vs DeepPBS(ShapeReadout)	3.97277e-05	4.49085
Pou	DeepPBS(GrooveReadout) vs DeepPBS	0.0530618	2.02672
Pou	DeepPBS(ShapeReadout) vs DeepPBS	0.539252	0.622165
Pou	DeepPBS(GrooveReadout) vs DeepPBS(ShapeReadout)	0.114784	1.63176
Zn_clus	DeepPBS(GrooveReadout) vs DeepPBS	0.0577958	2.01279
Zn_clus	DeepPBS(ShapeReadout) vs DeepPBS	0.199157	1.32793
Zn_clus	DeepPBS(GrooveReadout) vs DeepPBS(ShapeReadout)	0.477583	0.723778
SRF-TF	DeepPBS(GrooveReadout) vs DeepPBS	0.0146241	2.58147
SRF-TF	DeepPBS(ShapeReadout) vs DeepPBS	0.211915	-1.27378
SRF-TF	DeepPBS(GrooveReadout) vs DeepPBS(ShapeReadout)	2.65621e-05	4.90009
HMG_box	DeepPBS(GrooveReadout) vs DeepPBS	0.273002	-1.11666
HMG_box	DeepPBS(ShapeReadout) vs DeepPBS	0.157441	-1.44997
HMG_box	DeepPBS(GrooveReadout) vs DeepPBS(ShapeReadout)	0.417277	0.822509
T-box	DeepPBS(GrooveReadout) vs DeepPBS	0.0211742	2.52506
T-box	DeepPBS(ShapeReadout) vs DeepPBS	0.28493	1.10212
T-box	DeepPBS(GrooveReadout) vs DeepPBS(ShapeReadout)	0.119881	1.6328
IRF	DeepPBS(GrooveReadout) vs DeepPBS	3.26473e-06	5.62057
IRF	DeepPBS(ShapeReadout) vs DeepPBS	0.829473	0.217146
IRF	DeepPBS(GrooveReadout) vs DeepPBS(ShapeReadout)	7.16831e-06	5.35036
P53	DeepPBS(GrooveReadout) vs DeepPBS	0.0120065	2.79335
P53	DeepPBS(ShapeReadout) vs DeepPBS	0.769325	0.297721
P53	DeepPBS(GrooveReadout) vs DeepPBS(ShapeReadout)	0.0876148	1.80634
Forkhead	DeepPBS(GrooveReadout) vs DeepPBS	0.244543	1.17949
Forkhead	DeepPBS(ShapeReadout) vs DeepPBS	0.0024225	3.21834
Forkhead	DeepPBS(GrooveReadout) vs DeepPBS(ShapeReadout)	0.0368901	-2.15241
MBD	DeepPBS(GrooveReadout) vs DeepPBS	0.439914	-0.78982
MBD	DeepPBS(ShapeReadout) vs DeepPBS	5.29001e-05	5.26151
MBD	DeepPBS(GrooveReadout) vs DeepPBS(ShapeReadout)	0.00011053	-4.91956
HSF_DNA-bind	DeepPBS(GrooveReadout) vs DeepPBS	2.30331e-05	5.65469
HSF_DNA-bind	DeepPBS(ShapeReadout) vs DeepPBS	1.10774e-07	8.45352
HSF_DNA-bind	DeepPBS(GrooveReadout) vs DeepPBS(ShapeReadout)	0.393178	-0.874853
