# Supplementary material for: Geometric deep learning of protein–DNA binding specificity
Source: Nat Methods. 2024 Aug 5;21(9):1674–83. doi: 10.1038/s41592-024-02372-w (PMC11399107; doi:10.1038/s41592-024-02372-w)
Supplement: Supplementary file 5 — Source data for supplementary figures. [file 41592_2024_2372_MOESM5_ESM.zip]

Archive with 19 entries (17 files):
- source_data_supplementary_information/
- __MACOSX/._source_data_supplementary_information
- source_data_supplementary_information/Icon
- __MACOSX/source_data_supplementary_information/._Icon
- source_data_supplementary_information/source_data_supplementary information.xlsx
- __MACOSX/source_data_supplementary_information/._source_data_supplementary information.xlsx
- source_data_supplementary_information/FigS2/
- __MACOSX/source_data_supplementary_information/._FigS2
- source_data_supplementary_information/FigS2/mgw.pse
- source_data_supplementary_information/FigS2/.DS_Store
- __MACOSX/source_data_supplementary_information/FigS2/._.DS_Store
- source_data_supplementary_information/FigS2/protein_vectors_example.pse
- __MACOSX/source_data_supplementary_information/FigS2/._protein_vectors_example.pse
- source_data_supplementary_information/FigS2/Icon
- __MACOSX/source_data_supplementary_information/FigS2/._Icon
- source_data_supplementary_information/FigS2/2R5Y_symhelix.pse
- __MACOSX/source_data_supplementary_information/FigS2/._2R5Y_symhelix.pse
- source_data_supplementary_information/FigS2/roll.pse
- source_data_supplementary_information/FigS2/prop.pse
