# Supplementary material for: Geometric deep learning of protein–DNA binding specificity
Source: Nat Methods. 2024 Aug 5;21(9):1674–83. doi: 10.1038/s41592-024-02372-w (PMC11399107; doi:10.1038/s41592-024-02372-w)
Supplement: Supplementary file 5 — Source data for supplementary figures. [file 41592_2024_2372_MOESM5_ESM.zip › source_data_supplementary_information/source_data_supplementary information.xlsx]

## Sheet: FigS1
FigS1b
JASPAR
Caenorhabditis elegans	1
Saccharomyces cerevisiae S288c	1
Rattus rattus	1
Rattus norvegicus	3
Arabidopsis thaliana	12
Saccharomyces cerevisiae	15
Drosophila melanogaster	16
Mus musculus	21
Homo sapiens	114
DNaseI footprinting	2
ChIP-chip	2
DAP-seq	3
SMiLE-seq	4
COMPILED	7
PBM CSA and/or DIP-chip	8
bacterial 1-hybrid	12
PBM	13
SELEX	21
ChIP-seq	56
HT-SELEX	56
HOCOMOCO
Mus musculus	47
Homo sapiens	122
Integrative	23
ChIP-Seq	146
FigS1c
Plotted from database entries as annotated

## Sheet: FigS2
Pymol session files (.pse) inclusding all data are provided

## Sheet: FigS4
Top
	A	C	G	T
G	0.25	0.25	0.25	0.25
C	0.25	0.25	0.25	0.25
A	0.171642	0.0547658	0.733099	0.040494
G	0.0890838	0.308707	0.393468	0.208741
C	0.117347	0.245313	0.380189	0.257151
C	0.0281483	0.20981	0.0274551	0.734586
G	0.228233	0.704556	0.030644	0.0365671
A	0.957127	0.00774089	0.026184	0.00894833
T	0.29287	0.0227908	0.0622792	0.62206
T	0.0596219	0.0390918	0.0494455	0.851841
A	0.956656	0.00675043	0.0216887	0.0149053
A	0.785249	0.0134633	0.0183526	0.182935
T	0.113802	0.0438588	0.0892151	0.753124
C	0.00449783	0.97301	0.00550724	0.0169851
T	0.584631	0.0519236	0.0496283	0.313817
T	0.359241	0.0800777	0.168306	0.392375
A	0.055458	0.0481258	0.784636	0.111781
G	0.286099	0.272123	0.22621	0.215568
A	0.378467	0.0987115	0.430756	0.0920655
G	0.25	0.25	0.25	0.25
C	0.25	0.25	0.25	0.25
Bottom
	A	C	G	T
G	0.25	0.25	0.25	0.25
C	0.25	0.25	0.25	0.25
A	0.193485	0.057062	0.722751	0.0267016
G	0.0436998	0.508946	0.118866	0.328488
C	0.0304757	0.165404	0.243357	0.560764
C	0.0422844	0.641981	0.133836	0.181898
G	0.391747	0.546767	0.0353092	0.0261767
A	0.957725	0.00798997	0.0233646	0.0109206
T	0.162385	0.0354783	0.0286339	0.773502
T	0.095389	0.0692594	0.0249211	0.810431
A	0.921565	0.0117415	0.0262897	0.040404
A	0.816704	0.0128692	0.0225993	0.147828
T	0.0264678	0.0365849	0.0807424	0.856205
C	0.0053446	0.970476	0.010486	0.0136931
T	0.621266	0.10953	0.0459935	0.223211
T	0.44642	0.158814	0.225935	0.168831
A	0.200083	0.0339279	0.638761	0.127228
G	0.0858732	0.122506	0.164282	0.627339
A	0.375315	0.217336	0.32827	0.0790787
G	0.25	0.25	0.25	0.25
C	0.25	0.25	0.25	0.25

## Sheet: FigS5a
	median	lower_quartile	upper_quartile	lower_whisker	upper_whisker	outliers
Random	1.15256	1.05474	1.24075	0.777193	1.51241	0.769319	1.55487	1.52727
Shape Readout	0.786616	0.616002	0.956047	0.18837	1.42288	1.60208	1.60169	1.60639	1.49336	1.54821	1.74043
Groove Readout	0.776466	0.607735	0.944126	0.133038	1.4346	0.0691542	1.47145	1.51185	1.59225	1.45046	1.52597
Both Readout	0.619606	0.477161	0.804444	0.0956338	1.28793	1.33135	1.3398	1.48859	1.31365	1.37824	1.52708	1.52708
with DNA SeqInfo	0.4264	0.326337	0.549822	0.0550195	0.883136	1.00809	1.00809	0.902178
dataset_limit
median	0.3143
upper quartile	0.455
lower quartile	0.222

## Sheet: FigS5b
	Homeodomain	zf-C4	HLH	zf-C2H2	Ets	RHD_DNA_bind	Forkhead	SRF-TF	Pou	HMG_box	IRF	bZIP_1	Zn_clus	T-box	P53	MBD	HSF_DNA-bind	Myb_DNA-binding	GATA	bZIP_Maf	STAT_bind	STAT_alpha	SH2	Homeobox_KN	bZIP_2	Hormone_recep	B3
	79	50	46	38	28	23	23	17	16	16	15	15	11	10	10	10	10	8	8	8	7	7	7	7	7	6	6

## Sheet: FigS5c
	median	lower_quartile	upper_quartile	lower_whisker	upper_whisker	outliers
RandomBaseline_GrooveReadout	1.1501	1.05524	1.23901	0.780565	1.50144	0.770198	1.51528
RandomBaseline_ShapeReadout	1.14283	1.04658	1.24077	0.795165	1.50973	0.731817	1.55656	1.53482
RandomBaseline_DeepPBS(both Readout)	1.15184	1.0547	1.23537	0.806744	1.48104	0.742118	0.782281	0.703128	0.707488	1.54933	1.51381
Homeodomain_GrooveReadout	0.774066	0.612459	0.913451	0.230692	1.25168	0.144025	1.52597	1.41249	1.45046	1.4346
Homeodomain_ShapeReadout	0.737717	0.618633	0.917965	0.18837	1.27831	1.37109
Homeodomain_DeepPBS(both Readout)	0.60886	0.44654	0.768914	0.1163	1.22974	1.37824
zf-C4_GrooveReadout	0.659834	0.561189	0.760321	0.361516	1.03781	1.14111	1.10085	1.10612
zf-C4_ShapeReadout	0.751496	0.633961	0.856886	0.468531	1.04675	1.22501
zf-C4_DeepPBS(both Readout)	0.540877	0.486169	0.706382	0.296788	0.988052	1.14548	1.24548	1.13177	1.13177
HLH_GrooveReadout	0.598536	0.422067	0.758138	0.0691542	1.00741	1.30921	1.30921	1.59225	1.51185
HLH_ShapeReadout	0.60832	0.483237	0.880702	0.206829	1.17319
HLH_DeepPBS(both Readout)	0.433295	0.364214	0.678296	0.0956338	1.13558	1.52708	1.52708
zf-C2H2_GrooveReadout	0.684622	0.549523	0.786723	0.388439	1.05322	1.15476	1.23736	1.32612
zf-C2H2_ShapeReadout	0.86892	0.726977	0.968091	0.454214	1.29007	1.42288
zf-C2H2_DeepPBS(both Readout)	0.574686	0.438413	0.655456	0.250403	0.933818
Ets_GrooveReadout	0.732786	0.628805	0.865839	0.470671	1.06315
Ets_ShapeReadout	0.46805	0.35941	0.648116	0.284806	0.889268	1.09199
Ets_DeepPBS(both Readout)	0.561514	0.453988	0.601135	0.302984	0.80586
RHD-DNA-bind_GrooveReadout	0.675434	0.589177	0.8346	0.365736	1.093
RHD-DNA-bind_ShapeReadout	0.912302	0.636089	1.11349	0.508208	1.54821
RHD-DNA-bind_DeepPBS(both Readout)	0.665962	0.4975	0.727016	0.261095	1.01695
Forkhead_GrooveReadout	0.666042	0.556047	0.846801	0.397141	1.08466
Forkhead_ShapeReadout	0.797142	0.650907	0.99126	0.514634	1.33083
Forkhead_DeepPBS(both Readout)	0.604022	0.534688	0.708351	0.365539	0.962295	0.205344
SRF-TF_GrooveReadout	0.837061	0.794561	1.05336	0.69101	1.25243
SRF-TF_ShapeReadout	0.613535	0.546387	0.738065	0.513861	0.955255
SRF-TF_DeepPBS(both Readout)	0.77953	0.572187	0.916638	0.403719	1.09055
Pou_GrooveReadout	0.830196	0.697397	1.29794	0.500169	1.52597
Pou_ShapeReadout	0.739546	0.645351	0.93401	0.485573	1.0256
Pou_DeepPBS(both Readout)	0.716184	0.621958	0.796026	0.393456	1.05627
HMG-box_GrooveReadout	1.01953	0.950755	1.09896	0.886422	1.17657	1.36471
HMG-box_ShapeReadout	0.907885	0.756272	1.14229	0.534914	1.60639
HMG-box_DeepPBS(both Readout)	1.11114	0.94891	1.21811	0.699627	1.48859
IRF_GrooveReadout	0.918579	0.896047	1.00116	0.824361	1.07844	0.477577	1.28717
IRF_ShapeReadout	0.593421	0.442509	0.752353	0.301526	0.912302
IRF_DeepPBS(both Readout)	0.524982	0.434009	0.717132	0.261095	0.901098
bZIP-1_GrooveReadout	0.750778	0.680448	0.803852	0.560115	0.919753	1.25088
bZIP-1_ShapeReadout	0.888735	0.681476	0.932822	0.469601	1.1178
bZIP-1_DeepPBS(both Readout)	0.630517	0.553546	0.872521	0.446961	0.946001
Zn-clus_GrooveReadout	0.916109	0.693865	1.10671	0.682195	1.22311
Zn-clus_ShapeReadout	0.874885	0.725626	1.02088	0.450483	1.1225
Zn-clus_DeepPBS(both Readout)	0.668051	0.599054	0.87433	0.547364	1.16575
T-box_GrooveReadout	0.937309	0.680501	1.07114	0.521006	1.23472
T-box_ShapeReadout	0.740949	0.581	0.88213	0.488854	0.916357
T-box_DeepPBS(both Readout)	0.660908	0.542415	0.714516	0.440739	0.880571
p53_GrooveReadout	0.848943	0.789622	0.879083	0.776699	0.926605	0.588031	0.556727
p53_ShapeReadout	0.669444	0.521845	0.734888	0.350381	0.907784	1.0656
p53_DeepPBS(both Readout)	0.617906	0.506585	0.752331	0.463046	0.839178
MBD_GrooveReadout	0.460471	0.368604	0.630177	0.272664	0.893493
MBD_ShapeReadout	0.900273	0.851596	1.00197	0.768988	1.18468	1.33474
MBD_DeepPBS(both Readout)	0.573942	0.487309	0.664254	0.439324	0.868302
HSF-DNA-bind_GrooveReadout	0.772869	0.687958	0.818886	0.59522	0.868988	0.485715
HSF-DNA-bind_ShapeReadout	0.760149	0.72138	0.822979	0.678211	0.909447
HSF-DNA-bind_DeepPBS(both Readout)	0.472886	0.450588	0.517093	0.392954	0.543678	0.336688	0.62656

## Sheet: Fig S5d
CO-crystal derived sequence
0	0	1	0
0	0	1	0
0	0	1	0
0	0	1	0
0	0	0	1
0	1	0	0
1	0	0	0
0	1	0	0
0	1	0	0
0	1	0	0
0	1	0	0
HOCOMOCO PWM
0.118	0.052	0.666	0.164
0.064	0.002	0.918	0.016
0.042	0.002	0.926	0.03
0.544	0.004	0.42	0.032
0.812	0.078	0.108	0.002
0.972	0.008	0.012	0.008
0.186	0.122	0.458	0.234
0.088	0.472	0.028	0.412
0.132	0.868	0	0
0.002	0.976	0.002	0.02
0.098	0.836	0.02	0.046
Pred
0.0767762	0.0777396	0.511037	0.334448
0.0311019	0.0225428	0.870393	0.0759628
0.00739372	0.00856551	0.972315	0.0117259
0.408093	0.0237251	0.494857	0.073325
0.469949	0.127534	0.211918	0.1906
0.710512	0.0514891	0.0905059	0.147492
0.276014	0.236754	0.114423	0.372809
0.108738	0.341772	0.0141278	0.535362
0.0145074	0.969488	0.00662087	0.00938338
0.00827882	0.976867	0.00526053	0.00959366
0.592117	0.173597	0.173833	0.0604522
Probabilities for each base for each positions
Convertion to Information Content:
from scipy.stats import entropy; entropy(pwm,[0.25,0.25,0.25,0.25], axis=1, base=2)

## Sheet: FigS6
ARG58B
0	0.202583
1	0.228326
2	0.257448
3	0.253151
4	0.251814
5	0.247688
6	0.2418
7	0.240914
8	0.247227
9	0.248279
10	0.254239
11	0.259325
12	0.263231
13	0.263009
14	0.266937
15	0.267742
16	0.269832
17	0.271997
18	0.275792
19	0.277023
20	0.280414
21	0.282227
22	0.285305
23	0.287678
24	0.289011
25	0.292113
26	0.293708
27	0.293712
28	0.293414
29	0.295402
30	0.293538
31	0.292457
32	0.291443
33	0.29114
34	0.289533
35	0.288342
36	0.287872
37	0.287817
38	0.28733
39	0.288258
40	0.290234
41	0.291541
42	0.292188
43	0.292992
44	0.293013
45	0.291754
46	0.290176
47	0.288248
48	0.285822
49	0.283536
50	0.282797
51	0.280897
52	0.278747
53	0.278263
54	0.277385
55	0.277261
56	0.278829
57	0.279228
58	0.277327
59	0.276047
60	0.273111
61	0.270171
62	0.267191
63	0.265455
64	0.26273
65	0.262221
66	0.26088
67	0.259595
68	0.257963
69	0.258651
70	0.258576
71	0.263363
72	0.271216
73	0.283488
74	0.297068
75	0.309674
76	0.322971
77	0.337094
78	0.351393
79	0.364332
80	0.37958
81	0.3944
82	0.409221
83	0.421323
84	0.434984
85	0.450051
86	0.463022
87	0.475496
88	0.490119
89	0.50363
90	0.516246
91	0.525341
92	0.534192
93	0.541925
94	0.552905
95	0.564624
96	0.576901
97	0.589306
98	0.598271
99	0.610475
100	0.622971
101	0.631292
102	0.640436
103	0.655813
104	0.663835
105	0.671147
106	0.677949
107	0.687983
108	0.694412
109	0.70448
110	0.713763
111	0.726051
112	0.738714
113	0.751266
114	0.762183
115	0.772289
116	0.779423
117	0.78536
118	0.795568
119	0.80798
120	0.817988
121	0.824569
122	0.824065
123	0.816847
124	0.806886
125	0.796673
126	0.787181
127	0.776807
128	0.767351
129	0.759287
130	0.752855
131	0.749824
132	0.749824
133	0.752099
134	0.752293
135	0.747348
136	0.740475
137	0.732712
138	0.722649
139	0.712105
140	0.704491
141	0.70119
142	0.697689
143	0.694545
144	0.691376
145	0.687746
146	0.684373
147	0.680384
148	0.680951
149	0.679456
150	0.676214
151	0.677799
152	0.677147
153	0.674948
154	0.675347
155	0.677821
156	0.678128
157	0.677547
158	0.682203
159	0.686501
160	0.690343
161	0.69469
162	0.698804
163	0.702755
164	0.70664
165	0.711448
166	0.719298
167	0.727851
168	0.727924
169	0.727498
170	0.726535
171	0.726902
172	0.732492
173	0.740593
174	0.750554
175	0.760767
176	0.770259
177	0.780633
178	0.790089
179	0.798153
180	0.804585
181	0.807616
182	0.807616
183	0.807616
184	0.807998
185	0.812944
186	0.821426
187	0.830999
188	0.841062
189	0.851606
190	0.858793
191	0.864937
192	0.870619
193	0.876931
194	0.88029
195	0.885998
196	0.88462
197	0.883625
198	0.885571
199	0.891433
200	0.898866
201	0.905778
202	0.913121
203	0.915624
204	0.92315
205	0.928947
206	0.936141
207	0.941596
208	0.943563
209	0.940989
210	0.936953
211	0.929268
212	0.926521
213	0.925276
214	0.92676
215	0.92676
216	0.923928
217	0.920901
218	0.924526
219	0.922341
220	0.926407
221	0.928266
222	0.928266
223	0.928266
224	0.924641
225	0.920617
226	0.912673
227	0.902628
228	0.893765
229	0.887733
230	0.879652
231	0.87394
232	0.869755
233	0.867226
234	0.867185
235	0.867185
236	0.864724
237	0.862933
238	0.858417
239	0.85071
240	0.842865
241	0.838476
242	0.833371
243	0.830783
244	0.833733
245	0.835236
246	0.843357
247	0.851983
248	0.857117
249	0.857117
250	0.857117
251	0.856883
252	0.851944
253	0.847968
254	0.844572
255	0.844572
256	0.844572
257	0.844572
258	0.847465
259	0.8518
260	0.859369
261	0.867054
262	0.8698
263	0.871077
264	0.871077
265	0.871077
266	0.8742
267	0.877845
268	0.878689
269	0.882192
270	0.882192
271	0.882192
272	0.882192
273	0.882192
274	0.885817
275	0.889841
276	0.897786
277	0.907831
278	0.916693
279	0.922726
280	0.930806
281	0.936518
282	0.940704
283	0.941637
284	0.938101
285	0.930251
286	0.924283
287	0.919051
288	0.918646
289	0.926353
290	0.930552
291	0.936099
292	0.943786
293	0.948921
294	0.948921
295	0.948921
296	0.948921
297	0.948921
298	0.948921
299	0.946508
300	0.946508
301	0.944037
302	0.946516
303	0.945192
304	0.943267
305	0.9393
306	0.9393
307	0.9393
308	0.9393
309	0.9393
310	0.9393
311	0.9393
312	0.9393
313	0.9393
314	0.9393
315	0.9393
316	0.9393
317	0.9393
318	0.9393
319	0.9393
320	0.9393
321	0.9393
322	0.9393
323	0.9393
324	0.9393
325	0.9393
326	0.9393
327	0.9393
328	0.9393
329	0.9393
330	0.9393
331	0.9393
332	0.9393
333	0.940895
334	0.945537
335	0.953387
336	0.961816
337	0.96884
338	0.971689
339	0.969063
340	0.973137
341	0.968373
342	0.960972
343	0.958857
344	0.951229
345	0.943594
346	0.937689
347	0.934965
348	0.929832
349	0.932245
350	0.932245
351	0.93495
352	0.93741
353	0.94271
354	0.948031
355	0.951998
356	0.951998
357	0.951998
358	0.951998
359	0.951998
360	0.951998
361	0.951998
362	0.951998
363	0.951998
364	0.951998
365	0.951998
366	0.951998
367	0.951998
368	0.951998
369	0.951998
370	0.951998
371	0.951998
372	0.951998
373	0.951998
374	0.951998
375	0.951998
376	0.951998
377	0.951998
378	0.951998
379	0.951998
380	0.951998
381	0.951998
382	0.951998
383	0.951998
384	0.951998
385	0.951998
386	0.951998
387	0.951998
388	0.954069
389	0.956695
390	0.956695
391	0.961459
392	0.96886
393	0.970974
394	0.978603
395	0.986238
396	0.992143
397	0.994867
398	1
399	1
400	0.999331
401	0.999331
402	0.999331
403	0.999331
404	0.999331
405	0.999331
406	0.999331
407	0.999331
408	0.999331
409	0.999331
410	0.999331
411	0.999331
412	0.999331
413	0.999331
414	0.999331
415	0.999331
416	0.999331
417	0.999331
418	0.999331
419	0.999331
420	0.999331
421	0.999331
422	0.999331
423	0.999331
424	0.999331
425	0.996913
426	0.996913
427	0.996913
428	0.996913
429	0.996913
430	0.996913
431	0.996913
432	0.996913
433	0.996913
434	0.996913
435	0.996913
436	0.996913
437	0.996913
438	0.996913
439	0.996913
440	0.996913
441	0.996913
442	0.996913
443	0.996913
444	0.996913
445	0.996857
446	0.996857
447	0.996857
448	0.996857
449	0.996857
450	0.997526
451	0.997526
452	0.997526
453	0.997526
454	0.997526
455	0.997526
456	0.997526
457	0.997526
458	0.997526
459	0.997526
460	0.997526
461	0.997526
462	0.997526
463	0.997526
464	0.997526
465	0.997526
466	0.997526
467	0.997526
468	0.997526
469	0.997526
470	0.997526
471	0.997526
472	0.997526
473	0.997526
474	0.997526
475	0.999944
476	0.999944
477	0.999944
478	0.999944
479	0.999944
480	0.999944
481	0.999944
482	0.999944
483	0.999944
484	0.999944
485	0.999944
486	0.999944
487	0.999944
488	0.999944
489	0.999944
490	0.999944
491	0.999944
492	0.999944
493	0.999944
494	0.999944
495	1
496	1
497	1
498	1
499	1
500	1
501	1
502	1
503	1
504	1
505	1
506	1
507	0.997595
508	0.997595
509	0.997595
510	0.997308
511	0.995506
512	0.995506
513	0.988934
514	0.980651
515	0.974597
516	0.972758
517	0.970696
518	0.969226
519	0.963967
520	0.958533
521	0.94909
522	0.938173
523	0.930147
524	0.925291
525	0.92197
526	0.92197
527	0.92197
528	0.92197
529	0.92197
530	0.92197
531	0.92197
532	0.919164
533	0.91727
534	0.913706
535	0.90792
536	0.90792
537	0.90792
538	0.90792
539	0.90792
540	0.90792
541	0.90792
542	0.90792
543	0.90792
544	0.902524
545	0.902368
546	0.902048
547	0.902048
548	0.902048
549	0.902048
550	0.902048
551	0.902048
552	0.902048
553	0.902048
554	0.902048
555	0.902048
556	0.902048
557	0.903114
558	0.903114
559	0.903114
560	0.903401
561	0.905203
562	0.905203
563	0.906538
564	0.911781
565	0.915649
566	0.917344
567	0.919406
568	0.920876
569	0.926135
570	0.931569
571	0.941012
572	0.951929
573	0.959956
574	0.964811
575	0.968132
576	0.968132
577	0.968132
578	0.968132
579	0.968132
580	0.968132
581	0.968132
582	0.970938
583	0.972832
584	0.976396
585	0.982182
586	0.982182
587	0.982182
588	0.982182
589	0.982182
590	0.982182
591	0.982182
592	0.982182
593	0.982182
594	0.987578
595	0.987734
596	0.988054
597	0.988054
598	0.988054
599	0.988054
600	0.988054
601	0.988054
602	0.988054
603	0.988054
604	0.988054
605	0.988054
606	0.988054
607	0.989393
608	0.989393
609	0.989393
610	0.989393
611	0.989393
612	0.989393
613	0.99463
614	0.99767
615	0.999856
616	1
617	1
618	1
619	1
620	1
621	1
622	1
623	1
624	1
625	1
626	1
627	1
628	1
629	1
630	1
631	1
632	1
633	1
634	1
635	1
636	0.998144
637	0.993728
638	0.988088
639	0.978847
640	0.97171
641	0.97171
642	0.97171
643	0.971055
644	0.971055
645	0.971055
646	0.971055
647	0.971055
648	0.971055
649	0.971055
650	0.971055
651	0.971055
652	0.971055
653	0.971055
654	0.971055
655	0.971055
656	0.971055
657	0.971055
658	0.971055
659	0.971055
660	0.971055
661	0.971055
662	0.971055
663	0.971055
664	0.971055
665	0.971055
666	0.971055
667	0.971055
668	0.971055
669	0.971055
670	0.971055
671	0.971055
672	0.971055
673	0.971055
674	0.971055
675	0.971055
676	0.971055
677	0.971055
678	0.971055
679	0.971055
680	0.971055
681	0.971055
682	0.971055
683	0.971055
684	0.971055
685	0.971055
686	0.972911
687	0.976758
688	0.981316
689	0.990557
690	0.997694
691	0.997694
692	0.997694
693	0.998349
694	0.998349
695	0.998349
696	0.998349
697	0.998349
698	0.998349
699	0.998349
700	0.998349
701	0.998349
702	0.998349
703	0.998349
704	0.998349
705	0.998349
706	0.998349
707	0.998349
708	0.998349
709	0.998349
710	0.998349
711	0.998349
712	0.998349
713	0.998349
714	0.998349
715	0.998349
716	0.998349
717	0.998349
718	0.998349
719	0.998349
720	0.998349
721	0.998349
722	0.996872
723	0.996779
724	0.996779
725	0.996779
726	0.996779
727	0.996779
728	0.996779
729	0.996779
730	0.996779
731	0.996779
732	0.996704
733	0.996704
734	0.994084
735	0.992887
736	0.992887
737	0.993427
738	0.994509
739	0.994509
740	0.994509
741	0.994509
742	0.994509
743	0.994509
744	0.994509
745	0.994509
746	0.994509
747	0.994509
748	0.994509
749	0.994509
750	0.994509
751	0.994509
752	0.994509
753	0.994509
754	0.994509
755	0.994509
756	0.994509
757	0.994509
758	0.994509
759	0.994509
760	0.994041
761	0.992991
762	0.990765
763	0.990765
764	0.990765
765	0.990765
766	0.990765
767	0.990765
768	0.990765
769	0.990765
770	0.990765
771	0.990765
772	0.992241
773	0.992335
774	0.992335
775	0.992335
776	0.992335
777	0.992335
778	0.992335
779	0.992335
780	0.992335
781	0.992335
782	0.99241
783	0.99241
784	0.99503
785	0.996227
786	0.996227
787	0.996255
788	0.995588
789	0.995588
790	0.995588
791	0.995588
792	0.995588
793	0.995588
794	0.995588
795	0.995588
796	0.995588
797	0.995588
798	0.995588
799	0.995588
800	0.995588
801	0.995588
802	0.995588
803	0.995588
804	0.995588
805	0.995588
806	0.995588
807	0.995588
808	0.995588
809	0.995588
810	0.996056
811	0.997107
812	0.999333
813	0.999333
814	0.999333
815	0.999333
816	0.999333
817	0.999333
818	0.999333
819	0.999333
820	0.999333
821	0.999333
822	0.999333
823	0.999333
824	0.999333
825	0.999333
826	0.999333
827	0.999333
828	0.999333
829	0.999333
830	0.999333
831	0.999333
832	0.997013
833	0.994761
834	0.994761
835	0.994761
836	0.994761
837	0.994761
838	0.995428
839	0.995428
840	0.995428
841	0.995428
842	0.995428
843	0.995428
844	0.995428
845	0.995428
846	0.995428
847	0.995428
848	0.993881
849	0.993881
850	0.992802
851	0.992802
852	0.992802
853	0.992802
854	0.992802
855	0.992802
856	0.992802
857	0.992802
858	0.992802
859	0.992802
860	0.992802
861	0.992802
862	0.992802
863	0.992802
864	0.992802
865	0.992802
866	0.992802
867	0.992802
868	0.992802
869	0.992802
870	0.991976
871	0.98804
872	0.98215
873	0.97603
874	0.971321
875	0.965057
876	0.958101
877	0.952351
878	0.948955
879	0.945783
880	0.943088
881	0.942628
882	0.944948
883	0.9472
884	0.9472
885	0.9472
886	0.9472
887	0.9472
888	0.9472
889	0.9472
890	0.944709
891	0.944044
892	0.942283
893	0.939233
894	0.933518
895	0.920552
896	0.906439
897	0.892791
898	0.880449
899	0.866991
900	0.857622
901	0.850827
902	0.843067
903	0.843067
904	0.8372
905	0.831396
906	0.824561
907	0.817168
908	0.809395
909	0.802336
910	0.795297
911	0.788768
912	0.780025
913	0.768264
914	0.760273
915	0.751906
916	0.740456
917	0.732722
918	0.727792
919	0.722442
920	0.717611
921	0.715003
922	0.71351
923	0.713807
924	0.71437
925	0.717208
926	0.724164
927	0.725962
928	0.727621
929	0.724658
930	0.718097
931	0.705649
932	0.6937
933	0.679853
934	0.666172
935	0.652423
936	0.639301
937	0.628063
938	0.618156
939	0.608636
940	0.598754
941	0.58896
942	0.577823
943	0.565876
944	0.556749
945	0.555622
946	0.554192
947	0.552932
948	0.551541
949	0.54896
950	0.543039
951	0.53381
952	0.524479
953	0.508162
954	0.497453
955	0.486361
956	0.476638
957	0.468068
958	0.460569
959	0.452627
960	0.445898
961	0.437832
962	0.434501
963	0.43422
964	0.435104
965	0.434617
966	0.441522
967	0.442727
968	0.439923
969	0.432
970	0.428045
971	0.426876
972	0.421878
973	0.41573
974	0.412335
975	0.403755
976	0.388971
977	0.380083
978	0.367081
979	0.35789
980	0.352813
981	0.351007
982	0.347621
983	0.346199
984	0.346123
985	0.34473
986	0.344072
987	0.342393
988	0.339035
989	0.334494
990	0.333107
991	0.329063
992	0.327398
993	0.329554
994	0.330158
995	0.331511
996	0.33565
997	0.343003
998	0.350302
999	0.358122
1000	0.36423
1001	0.369823
1002	0.375923
1003	0.380877
1004	0.3933
1005	0.407966
1006	0.420258
1007	0.425302
1008	0.431793
1009	0.438371
1010	0.441767
1011	0.447482
1012	0.455119
1013	0.459362
1014	0.453618
1015	0.449486
1016	0.441518
1017	0.436797
1018	0.433774
1019	0.445716
1020	0.454379
1021	0.457169
1022	0.466308
1023	0.47828
1024	0.485821
1025	0.497827
1026	0.512611
1027	0.52545
1028	0.536099
1029	0.545845
1030	0.55379
1031	0.558978
1032	0.566647
1033	0.577087
1034	0.585897
1035	0.596029
1036	0.607514
1037	0.620431
1038	0.633696
1039	0.647757
1040	0.659452
1041	0.672862
1042	0.68543
1043	0.698271
1044	0.712508
1045	0.725249
1046	0.736653
1047	0.744207
1048	0.752189
1049	0.760407
1050	0.770669
1051	0.7811
1052	0.79209
1053	0.803454
1054	0.807607
1055	0.809836
1056	0.814103
1057	0.825021
1058	0.833802
1059	0.842225
1060	0.852598
1061	0.861477
1062	0.865914
1063	0.873713
1064	0.886564
1065	0.899551
1066	0.912064
1067	0.923314
1068	0.93407
1069	0.934612
1070	0.935561
1071	0.936423
1072	0.930867
1073	0.922258
1074	0.913306
1075	0.904318
1076	0.899248
1077	0.899248
1078	0.903339
1079	0.908919
1080	0.914815
1081	0.924339
1082	0.93136
1083	0.932416
1084	0.931014
1085	0.935632
1086	0.937928
1087	0.937928
1088	0.937928
1089	0.937928
1090	0.939992
1091	0.940211
1092	0.938249
1093	0.936454
1094	0.936454
1095	0.934773
1096	0.934452
1097	0.933603
1098	0.929414
1099	0.92329
1100	0.913249
1101	0.904516
1102	0.896496
1103	0.889983
1104	0.883805
1105	0.88225
1106	0.877893
1107	0.873895
1108	0.870497
1109	0.865694
1110	0.863063
1111	0.858349
1112	0.852598
1113	0.847314
1114	0.843759
1115	0.839497
1116	0.835497
1117	0.833456
1118	0.833456
1119	0.834245
1120	0.834245
1121	0.838307
1122	0.847104
1123	0.855713
1124	0.864665
1125	0.873653
1126	0.878723
1127	0.87
1128	0.86833
1129	0.86833
1130	0.868822
1131	0.868822
1132	0.869468
1133	0.873241
1134	0.87959
1135	0.879982
1136	0.879982
1137	0.879982
1138	0.879982
1139	0.879982
1140	0.879982
1141	0.880855
1142	0.884814
1143	0.886608
1144	0.886608
1145	0.88829
1146	0.888611
1147	0.889459
1148	0.893649
1149	0.899773
1150	0.909564
1151	0.916404
1152	0.923214
1153	0.929727
1154	0.935904
1155	0.937459
1156	0.941816
1157	0.945815
1158	0.949212
1159	0.953372
1160	0.950506
1161	0.944326
1162	0.94031
1163	0.936692
1164	0.930971
1165	0.931415
1166	0.935027
1167	0.934748
1168	0.934748
1169	0.934748
1170	0.93413
1171	0.926842
1172	0.925731
1173	0.923625
1174	0.921207
1175	0.918339
1176	0.917137
1177	0.92586
1178	0.92753
1179	0.92753
1180	0.92753
1181	0.92753
1182	0.926991
1183	0.920218
1184	0.914241
1185	0.914241
1186	0.914241
1187	0.914241
1188	0.914241
1189	0.914241
1190	0.910403
1191	0.904959
1192	0.895736
1193	0.886554
1194	0.879787
1195	0.87404
1196	0.863478
1197	0.857213
1198	0.851355
1199	0.845438
1200	0.841714
1201	0.839652
1202	0.83258
1203	0.825153
1204	0.818692
1205	0.81424
1206	0.813638
1207	0.813638
1208	0.813638
1209	0.81428
1210	0.819778
1211	0.830672
1212	0.836243
1213	0.837356
1214	0.841422
1215	0.840043
1216	0.836838
1217	0.839157
1218	0.839157
1219	0.839157
1220	0.839775
1221	0.847063
1222	0.848174
1223	0.850281
1224	0.852699
1225	0.855566
1226	0.856611
1227	0.854356
1228	0.84975
1229	0.84517
1230	0.839736
1231	0.833812
1232	0.827733
1233	0.828553
1234	0.828597
1235	0.822678
1236	0.822455
1237	0.822455
1238	0.822455
1239	0.822455
1240	0.826293
1241	0.831737
1242	0.84096
1243	0.850142
1244	0.855026
1245	0.860774
1246	0.866188
1247	0.869164
1248	0.87274
1249	0.878217
1250	0.881399
1251	0.885355
1252	0.893638
1253	0.901065
1254	0.907526
1255	0.911895
1256	0.91207
1257	0.91207
1258	0.911672
1259	0.911672
1260	0.911672
1261	0.909437
1262	0.912328
1263	0.920117
1264	0.925327
1265	0.930524
1266	0.934118
1267	0.934118
1268	0.934118
1269	0.934118
1270	0.934118
1271	0.934118
1272	0.934118
1273	0.934118
1274	0.933662
1275	0.93311
1276	0.930983
1277	0.931347
1278	0.932978
1279	0.931401
1280	0.935164
1281	0.941088
1282	0.947707
1283	0.951172
1284	0.957104
1285	0.963023
1286	0.963246
1287	0.959453
1288	0.953992
1289	0.947581
1290	0.93988
1291	0.932755
1292	0.931273
1293	0.931273
1294	0.933155
1295	0.932912
1296	0.93703
1297	0.937872
1298	0.940154
1299	0.940595
1300	0.941385
1301	0.941385
1302	0.941385
1303	0.937789
1304	0.933141
1305	0.931058
1306	0.929794
1307	0.925558
1308	0.925956
1309	0.925956
1310	0.925956
1311	0.928191
1312	0.929495
1313	0.928512
1314	0.924979
1315	0.91814
1316	0.910442
1317	0.902263
1318	0.895776
1319	0.88887
1320	0.884113
1321	0.881321
1322	0.881155
1323	0.880011
1324	0.880466
1325	0.87516
1326	0.870315
1327	0.867591
1328	0.866471
1329	0.867562
1330	0.865455
1331	0.863577
1332	0.861129
1333	0.862108
1334	0.859025
1335	0.85517
1336	0.85333
1337	0.857123
1338	0.86191
1339	0.868322
1340	0.876023
1341	0.883148
1342	0.88463
1343	0.88463
1344	0.88463
1345	0.884361
1346	0.885391
1347	0.887838
1348	0.88695
1349	0.883191
1350	0.879335
1351	0.874974
1352	0.869826
1353	0.870071
1354	0.874084
1355	0.874539
1356	0.875274
1357	0.87951
1358	0.878763
1359	0.87566
1360	0.872414
1361	0.868807
1362	0.86337
1363	0.858843
1364	0.85762
1365	0.859631
1366	0.858709
1367	0.859179
1368	0.858271
1369	0.858375
1370	0.856214
1371	0.852249
1372	0.851103
1373	0.848608
1374	0.846693
1375	0.850573
1376	0.856352
1377	0.858099
1378	0.860055
1379	0.854998
1380	0.849957
1381	0.847419
1382	0.841707
1383	0.83217
1384	0.827889
1385	0.824323
1386	0.817981
1387	0.813803
1388	0.813099
1389	0.813099
1390	0.813099
1391	0.813099
1392	0.813099
1393	0.80968
1394	0.80351
1395	0.794
1396	0.786024
1397	0.777808
1398	0.772227
1399	0.77183
1400	0.77381
1401	0.777481
1402	0.775187
1403	0.770274
1404	0.765364
1405	0.760154
1406	0.755608
1407	0.74954
1408	0.742405
1409	0.737116
1410	0.737245
1411	0.737071
1412	0.738917
1413	0.743979
1414	0.748735
1415	0.753563
1416	0.756954
1417	0.757274
1418	0.752559
1419	0.746827
1420	0.743546
1421	0.746306
1422	0.743809
1423	0.743312
1424	0.74485
1425	0.746257
1426	0.745097
1427	0.745716
1428	0.742554
1429	0.743417
1430	0.741886
1431	0.738048
1432	0.737608
1433	0.742293
1434	0.741133
1435	0.743581
1436	0.741865
1437	0.736743
1438	0.724473
1439	0.711288
1440	0.696867
1441	0.682478
1442	0.666799
1443	0.656262
1444	0.650075
1445	0.647083
1446	0.643784
1447	0.644184
1448	0.642928
1449	0.636473
1450	0.633766
1451	0.629131
1452	0.632015
1453	0.628691
1454	0.620483
1455	0.612428
1456	0.602941
1457	0.592336
1458	0.584973
1459	0.578733
1460	0.567599
1461	0.558582
1462	0.557181
1463	0.552635
1464	0.551165
1465	0.551044
1466	0.555402
1467	0.561369
1468	0.571817
1469	0.57704
1470	0.577833
1471	0.570921
1472	0.561235
1473	0.552271
1474	0.540021
1475	0.531562
1476	0.527792
1477	0.525186
1478	0.523097
1479	0.531434
1480	0.533472
1481	0.533116
1482	0.532945
1483	0.529977
1484	0.526191
1485	0.517765
1486	0.512782
1487	0.506154
1488	0.504064
1489	0.501969
1490	0.501985
1491	0.501982
1492	0.505058
1493	0.508535
1494	0.509127
1495	0.510505
1496	0.513158
1497	0.513369
1498	0.514616
1499	0.521388
1500	0.524943
1501	0.527256
1502	0.522128
1503	0.523372
1504	0.527565
1505	0.529959
1506	0.532732
1507	0.538192
1508	0.541675
1509	0.543925
1510	0.546701
1511	0.547743
1512	0.540498
1513	0.534602
1514	0.522325
1515	0.507706
1516	0.495118
1517	0.48359
1518	0.472277
1519	0.470205
1520	0.47552
1521	0.481209
1522	0.489835
1523	0.496144
1524	0.50195
1525	0.504394
1526	0.49883
1527	0.489704
1528	0.485077
1529	0.474416
1530	0.469185
1531	0.465483
1532	0.461677
1533	0.45761
1534	0.456045
1535	0.457187
1536	0.457717
1537	0.461245
1538	0.468038
1539	0.476911
1540	0.486284
1541	0.495839
1542	0.505806
1543	0.514189
1544	0.521563
1545	0.529677
1546	0.535121
1547	0.538963
1548	0.540675
1549	0.539206
1550	0.532746
1551	0.529701
1552	0.533908
1553	0.538566
1554	0.543597
1555	0.549671
1556	0.554742
1557	0.555424
1558	0.559368
1559	0.565019
1560	0.568995
1561	0.576734
1562	0.583026
1563	0.590011
1564	0.597871
1565	0.601233
1566	0.604131
1567	0.60646
1568	0.606196
1569	0.603715
1570	0.598507
1571	0.593601
1572	0.591338
1573	0.594235
1574	0.596469
1575	0.602438
1576	0.612131
1577	0.618977
1578	0.623675
1579	0.62795
1580	0.635575
1581	0.640416
1582	0.649765
1583	0.658314
1584	0.666485
1585	0.668473
1586	0.670745
1587	0.67141
1588	0.667412
1589	0.660904
1590	0.654173
1591	0.652181
1592	0.647815
1593	0.645645
1594	0.645435
1595	0.644122
1596	0.644183
1597	0.645411
1598	0.649892
1599	0.652827
1600	0.658406
1601	0.65914
1602	0.656024
1603	0.651207
1604	0.645135
1605	0.642117
1606	0.637608
1607	0.63616
1608	0.632824
1609	0.629918
1610	0.629399
1611	0.626151
1612	0.626458
1613	0.619012
1614	0.612036
1615	0.611465
1616	0.609514
1617	0.608471
1618	0.614631
1619	0.618889
1620	0.621672
1621	0.625636
1622	0.627301
1623	0.625188
1624	0.627339
1625	0.624797
1626	0.619834
1627	0.621574
1628	0.619004
1629	0.614228
1630	0.606824
1631	0.60279
1632	0.592452
1633	0.585068
1634	0.583063
1635	0.592284
1636	0.600357
1637	0.608409
1638	0.619036
1639	0.627881
1640	0.632328
1641	0.632231
1642	0.627928
1643	0.61776
1644	0.606568
1645	0.595866
1646	0.582794
1647	0.57007
1648	0.556374
1649	0.545616
1650	0.533406
1651	0.52477
1652	0.518312
1653	0.513658
1654	0.508663
1655	0.502689
1656	0.499326
1657	0.496326
1658	0.491888
1659	0.486999
1660	0.480247
1661	0.47238
1662	0.462578
1663	0.458604
1664	0.455033
1665	0.450796
1666	0.446994
1667	0.442445
1668	0.433164
1669	0.424759
1670	0.415124
1671	0.405845
1672	0.39689
1673	0.390091
1674	0.38027
1675	0.370824
1676	0.363333
1677	0.353526
1678	0.348107
1679	0.345047
1680	0.344983
1681	0.34512
1682	0.349213
1683	0.352505
1684	0.351245
1685	0.34314
1686	0.338501
1687	0.335184
1688	0.326397
1689	0.319497
1690	0.314676
1691	0.308718
1692	0.311838
1693	0.320792
1694	0.329439
1695	0.335209
1696	0.34269
1697	0.350832
1698	0.357978
1699	0.361078
1700	0.367643
1701	0.373003
1702	0.383333
1703	0.391754
1704	0.402683
1705	0.411243
1706	0.417122
1707	0.42283
1708	0.432763
1709	0.437019
1710	0.446512
1711	0.45885
1712	0.4737
1713	0.487917
1714	0.504063
1715	0.519316
1716	0.529695
1717	0.532952
1718	0.535739
1719	0.538761
1720	0.542448
1721	0.548723
1722	0.554608
1723	0.556023
1724	0.556334
1725	0.557165
1726	0.560017
1727	0.56407
1728	0.574903
1729	0.585418
1730	0.587519
1731	0.587071
1732	0.584584
1733	0.579017
1734	0.573436
1735	0.5685
1736	0.562843
1737	0.554773
1738	0.553697
1739	0.550222
1740	0.549693
1741	0.551586
1742	0.548493
1743	0.540687
1744	0.536222
1745	0.533757
1746	0.528971
1747	0.523605
1748	0.522712
1749	0.524827
1750	0.520727
1751	0.516183
1752	0.510328
1753	0.503616
1754	0.493538
1755	0.485242
1756	0.478192
1757	0.469973
1758	0.458124
1759	0.451523
1760	0.439747
1761	0.426144
1762	0.411589
1763	0.398702
1764	0.384378
1765	0.371902
1766	0.364934
1767	0.362398
1768	0.360789
1769	0.358325
1770	0.354852
1771	0.347504
1772	0.341637
1773	0.337188
1774	0.33365
1775	0.330242
1776	0.329172
1777	0.325048
1778	0.314036
1779	0.304005
1780	0.303159
1781	0.302174
1782	0.301574
1783	0.308984
1784	0.311855
1785	0.31387
1786	0.31691
1787	0.320601
1788	0.322261
1789	0.332685
1790	0.340851
1791	0.34674
1792	0.358018
1793	0.371304
1794	0.380484
1795	0.391067
1796	0.402222
1797	0.406945
1798	0.409063
1799	0.410752
1800	0.4163
1801	0.419417
1802	0.422863
1803	0.427578
1804	0.429829
1805	0.431934
1806	0.434263
1807	0.440253
1808	0.44407
1809	0.447341
1810	0.450685
1811	0.453329
1812	0.453236
1813	0.452413
1814	0.452387
1815	0.450228
1816	0.447905
1817	0.448033
1818	0.448728
1819	0.451514
1820	0.454629
1821	0.460401
1822	0.463663
1823	0.465201
1824	0.464971
1825	0.464325
1826	0.460708
1827	0.459136
1828	0.458186
1829	0.456587
1830	0.454336
1831	0.452761
1832	0.451171
1833	0.444393
1834	0.444861
1835	0.442869
1836	0.43888
1837	0.435338
1838	0.430513
1839	0.417917
1840	0.406418
1841	0.396857
1842	0.383712
1843	0.37464
1844	0.375326
1845	0.368769
1846	0.362618
1847	0.357719
1848	0.350383
1849	0.342198
1850	0.334406
1851	0.330172
1852	0.322403
1853	0.316163
1854	0.313943
1855	0.312514
1856	0.312391
1857	0.310251
1858	0.310119
1859	0.312011
1860	0.318425
1861	0.325287
1862	0.335312
1863	0.339166
1864	0.340077
1865	0.34216
1866	0.343997
1867	0.347818
1868	0.354931
1869	0.361906
1870	0.368382
1871	0.372599
1872	0.376051
1873	0.382491
1874	0.390468
1875	0.402565
1876	0.415338
1877	0.430665
1878	0.437337
1879	0.441944
1880	0.445827
1881	0.447092
1882	0.44702
1883	0.448798
1884	0.446613
1885	0.446934
1886	0.452022
1887	0.457914
1888	0.461244
1889	0.470357
1890	0.478038
1891	0.48433
1892	0.489267
1893	0.490952
1894	0.484612
1895	0.480164
1896	0.473967
1897	0.471585
1898	0.471592
1899	0.471155
1900	0.472988
1901	0.480117
1902	0.486922
1903	0.493881
1904	0.499352
1905	0.506341
1906	0.511955
1907	0.519949
1908	0.527785
1909	0.534295
1910	0.530683
1911	0.526944
1912	0.521864
1913	0.524529
1914	0.526153
1915	0.535798
1916	0.546334
1917	0.554404
1918	0.557527
1919	0.559085
1920	0.554199
1921	0.546606
1922	0.53929
1923	0.531275
1924	0.523884
1925	0.513639
1926	0.503445
1927	0.493815
1928	0.497187
1929	0.503908
1930	0.505282
1931	0.515755
1932	0.526287
1933	0.53352
1934	0.540281
1935	0.548032
1936	0.55518
1937	0.56329
1938	0.574262
1939	0.581363
1940	0.588394
1941	0.592437
1942	0.593626
1943	0.594817
1944	0.596949
1945	0.606477
1946	0.61801
1947	0.630044
1948	0.641177
1949	0.64519
1950	0.646176
1951	0.642916
1952	0.637605
1953	0.633487
1954	0.636008
1955	0.637655
1956	0.638711
1957	0.640474
1958	0.640975
1959	0.641113
1960	0.647397
1961	0.653122
1962	0.658489
1963	0.662334
1964	0.669646
1965	0.669775
1966	0.669545
1967	0.672522
1968	0.672034
1969	0.671377
1970	0.677344
1971	0.685791
1972	0.693468
1973	0.704974
1974	0.717756
1975	0.731689
1976	0.744078
1977	0.752221
1978	0.754809
1979	0.756331
1980	0.762009
1981	0.763074
1982	0.766227
1983	0.771089
1984	0.77693
1985	0.774676
1986	0.765359
1987	0.753905
1988	0.742572
1989	0.733425
1990	0.730192
1991	0.730613
1992	0.728783
1993	0.72724
1994	0.722824
1995	0.71556
1996	0.714649
1997	0.717655
1998	0.718498
[truncated: 22,008 more rows]

## Sheet: FigS7
1cit
	A	C	G	T
C	0.124913	0.19163	0.398306	0.285152
C	0.0272978	0.360803	0.120002	0.491898
G	0.274147	0.199445	0.245212	0.281196
A	0.583004	0.101934	0.214866	0.100195
A	0.539743	0.203556	0.0578343	0.198868
A	0.675357	0.0597554	0.0732023	0.191685
A	0.927129	0.00975084	0.0356032	0.0275173
G	0.0205675	0.0188574	0.943759	0.0168158
G	0.0506871	0.0203978	0.760719	0.168196
T	0.00377897	0.0107285	0.000998822	0.984494
C	0.0135606	0.975409	0.00252616	0.0085042
A	0.936195	0.0116828	0.0340173	0.0181051
T	0.0822189	0.513431	0.254472	0.149878
G	0.103896	0.441587	0.239159	0.215359
C	0.0466999	0.0524669	0.784069	0.116764
G	0.117168	0.615491	0.0744693	0.192871
1f4k
	A	C	G	T
C	0.250131	0.354529	0.303729	0.0916113
T	0.147164	0.37008	0.203165	0.279591
A	0.102427	0.207004	0.396751	0.293817
T	0.0947086	0.333902	0.105226	0.466163
G	0.050419	0.584231	0.0672795	0.298071
A	0.73716	0.0356708	0.0445035	0.182666
A	0.211512	0.082499	0.0917295	0.614259
C	0.00363829	0.990385	0.00121665	0.00476026
A	0.961937	0.00521039	0.0171176	0.0157345
T	0.0912464	0.228231	0.0767589	0.603764
A	0.745123	0.0682072	0.130405	0.0562652
A	0.666329	0.119077	0.171281	0.0433131
T	0.0180452	0.0350953	0.012089	0.93477
G	0.00294869	0.00113097	0.992937	0.0029832
T	0.380435	0.0889632	0.0880591	0.442542
T	0.0457451	0.0315676	0.0128666	0.909821
C	0.229759	0.0599321	0.652697	0.057612
A	0.565885	0.113051	0.274326	0.0467379
T	0.0278066	0.603679	0.0376972	0.330817
A	0.288427	0.139021	0.522255	0.0502968
G	0.123708	0.153122	0.64606	0.07711
1gji
	A	C	G	T
T	0.196765	0.290657	0.145454	0.367124
A	0.581502	0.0828267	0.273504	0.0621673
A	0.36778	0.136559	0.23438	0.26128
A	0.0416129	0.0215817	0.860947	0.0758584
G	0.00424141	0.00604441	0.984092	0.00562198
A	0.844044	0.0225352	0.0973585	0.0360619
A	0.428977	0.180055	0.121281	0.269687
A	0.493422	0.0755069	0.103277	0.327794
T	0.00553649	0.0222183	0.00515897	0.967086
T	0.111533	0.0961547	0.18316	0.609152
C	0.0107144	0.900541	0.00470663	0.0840379
C	0.00530713	0.983067	0.00444135	0.00718477
A	0.641901	0.123999	0.110383	0.123717
G	0.386535	0.23271	0.263324	0.117431
A	0.0782983	0.25869	0.100073	0.562938
1tc3
	A	C	G	T
G	0.328014	0.055324	0.463861	0.152801
G	0.371539	0.0781817	0.412261	0.138018
G	0.403714	0.153494	0.329649	0.113142
G	0.157896	0.468331	0.180616	0.193158
G	0.146561	0.251643	0.128119	0.473677
G	0.0365904	0.332464	0.533418	0.0975276
G	0.0121164	0.185561	0.399889	0.402434
T	0.0836636	0.319822	0.0908244	0.50569
C	0.307548	0.32172	0.187623	0.183108
C	0.151732	0.426529	0.385468	0.0362709
T	0.0161767	0.137218	0.0162606	0.830345
A	0.96902	0.00449033	0.0166292	0.00986106
T	0.0173467	0.108744	0.00958109	0.864328
A	0.415189	0.0504469	0.477525	0.0568387
G	0.563008	0.0440707	0.271051	0.121871
A	0.706235	0.0571858	0.189863	0.046716
A	0.433364	0.0776797	0.36132	0.127636
C	0.0628668	0.829862	0.0776463	0.0296243
T	0.0505793	0.677736	0.029306	0.242379
2bsq
	A	C	G	T
A	0.112697	0.141006	0.439782	0.306515
G	0.493856	0.040196	0.441868	0.0240806
A	0.70471	0.0482389	0.213817	0.0332342
T	0.0785142	0.288634	0.162939	0.469913
T	0.0201981	0.0293663	0.0126045	0.937831
G	0.00402191	0.00221297	0.990146	0.00361868
C	0.380388	0.228777	0.252923	0.137912
T	0.622935	0.152456	0.134491	0.0901177
A	0.339886	0.079623	0.129705	0.450787
T	0.10676	0.355135	0.142942	0.395163
C	0.00243532	0.99472	0.00123375	0.00161057
A	0.946931	0.0082623	0.0244997	0.0203068
T	0.11867	0.280443	0.181568	0.419319
T	0.158892	0.134256	0.210556	0.496296
T	0.40561	0.117496	0.281247	0.195647
T	0.461638	0.146374	0.19964	0.192348
T	0.349206	0.152006	0.194451	0.304337
T	0.0935845	0.131306	0.0769772	0.698132
T	0.078218	0.158939	0.0731367	0.689706
T	0.396871	0.166922	0.23783	0.198377
A	0.612487	0.144377	0.172778	0.0703582
T	0.359545	0.160463	0.181767	0.298225
T	0.0582519	0.167222	0.0773553	0.697171
T	0.108905	0.258148	0.15325	0.479696
T	0.021749	0.0328273	0.0211406	0.924283
G	0.00378678	0.00203655	0.990653	0.00352375
A	0.603237	0.143057	0.192491	0.0612151
T	0.48561	0.35772	0.078092	0.0785777
A	0.0864412	0.105915	0.0529533	0.754691
G	0.0974994	0.502897	0.232688	0.166916
C	0.00226357	0.994826	0.00135068	0.00156023
A	0.938974	0.00842054	0.0256495	0.0269561
T	0.103449	0.268425	0.430106	0.198021
T	0.0461807	0.221899	0.273482	0.458438
T	0.0511838	0.301645	0.0828547	0.564316
G	0.349369	0.15102	0.405433	0.0941791
2c9l
	A	C	G	T
A	0.22255	0.310638	0.250528	0.216284
G	0.195155	0.226754	0.429996	0.148094
C	0.300893	0.131133	0.416879	0.151095
A	0.613265	0.0673602	0.248696	0.0706787
C	0.475713	0.160489	0.295641	0.0681569
T	0.00736346	0.00475812	0.00189439	0.985984
G	0.0067157	0.00168824	0.979	0.0125958
A	0.849497	0.101081	0.0306078	0.0188139
C	0.00838596	0.95324	0.019192	0.019182
T	0.0188917	0.0231069	0.169514	0.788488
C	0.0086846	0.977694	0.00434281	0.0092788
A	0.976276	0.00207426	0.00987988	0.0117699
T	0.0187833	0.17457	0.123688	0.682959
G	0.269896	0.241132	0.180245	0.308726
A	0.316223	0.171357	0.233107	0.279313
A	0.265682	0.23566	0.242463	0.256194
G	0.305475	0.201086	0.308776	0.184664
T	0.0594092	0.51857	0.0726236	0.349397
5x6g
	A	C	G	T
T	0.797088	0.0211567	0.0507914	0.130964
C	0.23126	0.229478	0.131944	0.407318
A	0.61036	0.0623507	0.1206	0.20669
G	0.0136839	0.0057076	0.974294	0.00631434
T	0.0344983	0.223884	0.480243	0.261375
C	0.0974195	0.795028	0.068293	0.0392597
T	0.0921012	0.136398	0.0378143	0.733687
A	0.558429	0.122622	0.222022	0.0969268
G	0.0409928	0.0372494	0.882029	0.0397291
A	0.763811	0.0403568	0.162631	0.0332013
C	0.00561253	0.978766	0.00602212	0.00959962
A	0.266501	0.157859	0.0694171	0.506224
T	0.163222	0.203659	0.103328	0.529792
A	0.110668	0.226052	0.0736566	0.589624
5zgn
	A	C	G	T
A	0.587825	0.0728136	0.192636	0.146725
A	0.564342	0.0965161	0.196015	0.143127
A	0.400399	0.160191	0.258389	0.181021
T	0.0323543	0.0365292	0.00822472	0.922892
G	0.0527453	0.0164617	0.909404	0.0213891
T	0.121927	0.0287845	0.646873	0.202415
A	0.151469	0.65164	0.0422558	0.154635
C	0.0151769	0.910474	0.00593305	0.0684162
G	0.00869937	0.00836644	0.973011	0.00992315
G	0.0666351	0.0210795	0.890937	0.0213482
T	0.183882	0.323484	0.226738	0.265896
T	0.282836	0.116393	0.0988125	0.501958
A	0.6134	0.0846878	0.21054	0.0913716
T	0.0957397	0.158511	0.0872349	0.658514
T	0.0741376	0.137877	0.0629694	0.725016
A	0.591944	0.0780653	0.182881	0.147109
A	0.340607	0.19603	0.296774	0.166589
C	0.00933525	0.958041	0.0119594	0.0206647
C	0.0151105	0.961605	0.011488	0.0117968
G	0.0249663	0.00845841	0.949679	0.0168966
T	0.197902	0.0322171	0.611175	0.158706
A	0.276303	0.493283	0.0542923	0.176121
C	0.0207381	0.863754	0.012364	0.103144
A	0.91403	0.0111205	0.036042	0.0388076
T	0.0754567	0.262882	0.0649748	0.596687
G	0.467002	0.147255	0.153123	0.232621
A	0.288117	0.125506	0.0768212	0.509556
Probabilities for each base for each positions
Convertion to Information Content:
from scipy.stats import entropy; entropy(pwm,[0.25,0.25,0.25,0.25], axis=1, base=2)

## Sheet: FigS8
1bbx
	A	C	G	T
C	0.0370283	0.831794	0.0351686	0.0960092
T	0.124494	0.236861	0.514517	0.124128
A	0.252758	0.0229801	0.693668	0.0305937
G	0.172614	0.407068	0.0481229	0.372195
C	0.379123	0.0647089	0.266382	0.289785
G	0.51373	0.039849	0.088898	0.357523
C	0.358437	0.0888706	0.0405075	0.512185
G	0.290853	0.263057	0.0679608	0.378129
C	0.360638	0.0487288	0.41428	0.176353
T	0.0308803	0.69321	0.0232447	0.252665
A	0.12175	0.529674	0.231154	0.117423
G	0.0953372	0.0353877	0.832371	0.0369041
1kln
	A	C	G	T
G	0.574348	0.00663976	0.408431	0.0105811
C	0.0194597	0.583579	0.102954	0.294007
C	0.390552	0.271101	0.168809	0.169537
T	0.2034	0.152121	0.34256	0.301919
C	0.083821	0.247759	0.541809	0.126611
G	0.319279	0.217724	0.1205	0.342498
C	0.154863	0.279776	0.353856	0.211505
G	0.397811	0.304595	0.225254	0.0723403
G	0.160778	0.630929	0.0195425	0.188751
C	0.0383412	0.030621	0.374146	0.556891
1n5y
	A	C	G	T
C	0.0758806	0.0702804	0.585557	0.268282
A	0.596486	0.0562674	0.196852	0.150395
G	0.531769	0.17907	0.133455	0.155707
T	0.229203	0.180124	0.108963	0.48171
C	0.409578	0.0861801	0.138772	0.36547
C	0.112761	0.33078	0.310191	0.246268
C	0.287214	0.32008	0.135074	0.257633
T	0.150049	0.252842	0.508076	0.0890321
G	0.440716	0.0453091	0.500513	0.0134626
T	0.0212983	0.342315	0.030741	0.605646
T	0.0395672	0.615504	0.225704	0.119225
C	0.307109	0.375759	0.0763133	0.240818
G	0.00674324	0.790142	0.193551	0.00956356
G	0.326099	0.0575647	0.539745	0.0765911
G	0.481462	0.038606	0.45172	0.0282114
C	0.0886454	0.424789	0.211806	0.274759
G	0.599061	0.16725	0.0881733	0.145515
C	0.256544	0.0439857	0.00663167	0.692839
C	0.0544756	0.46465	0.114951	0.365923
T	0.160756	0.218423	0.0407449	0.580077
5yuz
	A	C	G	T
A	0.653476	0.259598	0.0458802	0.0410459
G	0.347042	0.169476	0.23484	0.248642
G	0.250849	0.14978	0.325705	0.273666
G	0.0505378	0.0991114	0.104838	0.745513
T	0.0097634	0.166321	0.0232148	0.800701
C	0.268801	0.169256	0.0943359	0.467607
C	0.606081	0.0690347	0.266659	0.0582256
T	0.16461	0.378431	0.114665	0.342294
A	0.272693	0.169597	0.501666	0.0560432
G	0.294898	0.0680778	0.538835	0.0981891
G	0.101507	0.213576	0.624067	0.0608494
A	0.58731	0.07716	0.17594	0.15959
C	0.0497658	0.65954	0.0540613	0.236632
C	0.0287865	0.80792	0.0691574	0.094136
C	0.2487	0.20981	0.303513	0.237977
1qai
	A	C	G	T
C	0.189441	0.276098	0.123052	0.411409
A	0.322655	0.101661	0.317913	0.257771
T	0.042296	0.554311	0.142027	0.261367
G	0.20078	0.492361	0.287104	0.0197553
C	0.0674224	0.431322	0.274875	0.22638
A	0.260813	0.0182389	0.495797	0.22515
T	0.133394	0.299649	0.198038	0.368919
G	0.495605	0.132808	0.0204546	0.351132
1xc8
	A	C	G	T
T	0.326956	0.088641	0.422747	0.161656
C	0.133875	0.578769	0.164268	0.123088
T	0.28154	0.281322	0.229716	0.207422
T	0.491519	0.153332	0.215602	0.139548
T	0.0128871	0.78016	0.0340368	0.172916
T	0.288297	0.100556	0.60455	0.00659679
T	0.122925	0.088305	0.0461052	0.742665
T	0.458094	0.102015	0.195928	0.243963
C	0.241693	0.176068	0.185462	0.396778
T	0.0830623	0.166219	0.395854	0.354865
C	0.0496144	0.708334	0.0708131	0.171238
G	0.200495	0.163784	0.542501	0.0932197
6t8h
	A	C	G	T
C	0.215146	0.0412997	0.657346	0.0862077
G	0.109052	0.598329	0.110124	0.182494
C	0.150937	0.557487	0.238547	0.0530291
C	0.0601773	0.660372	0.0428512	0.236599
G	0.398025	0.0202578	0.566505	0.0152119
G	0.126613	0.218607	0.119441	0.535339
G	0.0725588	0.161437	0.074466	0.691538
C	0.40832	0.0851915	0.121391	0.385097
C	0.0421591	0.331675	0.0297399	0.596426
G	0.384164	0.0173905	0.57516	0.0232851
A	0.633198	0.0388871	0.0822903	0.245625
G	0.566259	0.27768	0.11912	0.0369406
C	0.461446	0.192646	0.0468256	0.299082
C	0.0625392	0.273499	0.520318	0.143644
G	0.070051	0.346663	0.118486	0.4648
T	0.0596968	0.165344	0.229388	0.545571
G	0.108425	0.399518	0.40308	0.0889769
4tui
	A	C	G	T
G	0.403445	0.252424	0.130013	0.214118
G	0.178406	0.10794	0.596278	0.117376
C	0.0467981	0.26824	0.116673	0.56829
A	0.362975	0.0845299	0.406498	0.145997
C	0.20567	0.300419	0.352788	0.141123
G	0.740542	0.0119266	0.0430083	0.204523
T	0.293335	0.103225	0.237067	0.366373
A	0.289361	0.338543	0.162982	0.209115
G	0.0392103	0.874896	0.0592783	0.0266153
G	0.047291	0.578611	0.0482566	0.325841
Probabilities for each base for each positions
Convertion to Information Content:
from scipy.stats import entropy; entropy(pwm,[0.25,0.25,0.25,0.25], axis=1, base=2)

[truncated: 7 more sheets: FigS9a, FigS9b, FigS9c, FigS10a, Fig S10b, Fig S11, FigS12]
