# Supplementary material for: Geometric deep learning of protein–DNA binding specificity
Source: Nat Methods. 2024 Aug 5;21(9):1674–83. doi: 10.1038/s41592-024-02372-w (PMC11399107; doi:10.1038/s41592-024-02372-w)
Supplement: Supplementary file 7 — Statistical source data. [file 41592_2024_2372_MOESM7_ESM.xlsx]

## Sheet: Fig1f
	A	C	G	T
C	0.127708	0.442514	0.262138	0.16764
T	0.07187	0.719398	0.101355	0.107378
C	0.219928	0.179491	0.488621	0.111961
T	0.0683903	0.330139	0.0924531	0.509017
A	0.363657	0.163592	0.375886	0.096866
T	0.0238826	0.0367755	0.0256503	0.913692
G	0.107026	0.0138911	0.872515	0.00656768
A	0.978944	0.00583955	0.00861035	0.00660629
T	0.0166892	0.0151553	0.0108305	0.957325
T	0.0178139	0.0212575	0.0108151	0.950114
T	0.614305	0.0943055	0.0988503	0.192539
A	0.940303	0.0352224	0.0150153	0.0094592
T	0.0203911	0.0449262	0.0177425	0.91694
G	0.200457	0.0565205	0.562545	0.180477
G	0.527534	0.141775	0.284857	0.0458337
G	0.216421	0.347792	0.406664	0.0291228
C	0.135819	0.605422	0.203265	0.055494
T	0.0154022	0.652697	0.0308858	0.301014
G	0.120664	0.0825979	0.781833	0.0149047
Probabilities for each base for each positions
Convertion to Information Content:
from scipy.stats import entropy; entropy(pwm,[0.25,0.25,0.25,0.25], axis=1, base=2)

## Sheet: Fig1g
Atom	Residue	RI
CD	ARG128A	0.0948602
NE	ARG128A	0.100478
CZ	ARG128A	0.0920821
NH1	ARG128A	0.0830119
CZ	ARG131A	0.0921091
NH1	ARG131A	0.0787684
NH2	ARG131A	0.0806731
NZ	LYS146A	0.120786
OE1	GLN150A	0.141623
CZ	ARG153A	0.116361
NH1	ARG153A	0.145678
NH2	ARG153A	0.0759303
CE2	TYR125A	0.187037
OE1	GLN150A	0.141623
NH1	ARG153A	0.145679
CE2	TYR125A	0.187037
CZ	TYR125A	0.0978216
OH	TYR125A	0.104662
CD	GLN150A	0.352894
OE1	GLN150A	0.141623
NE2	GLN150A	0.234223
CD	ARG153A	0.0475579
NE	ARG153A	0.0399424
CZ	ARG153A	0.116361
NH1	ARG153A	0.145678
CE	MET154A	0.434829
NE2	GLN150A	0.234223
CE	MET154A	0.434829
CB	GLN150A	0.130082
CG	GLN150A	0.258904
CD	GLN150A	0.352893
OE1	GLN150A	0.141623
NE2	GLN150A	0.234223
CG	GLN150A	0.258904
SD	MET154A	0.358645
CE	MET154A	0.43483
CD	LYS157A	0.0729932
CE	LYS157A	0.0685579
NZ	LYS157A	0.154405
NZ	LYS157A	0.154405
CG	GLN150A	0.258904
CD	GLN150A	0.352893
NE2	GLN150A	0.234223
CG	MET154A	0.212166
SD	MET154A	0.358645
CE	MET154A	0.434829
CB	GLN150A	0.130082
CG	GLN150A	0.258904
CD	GLN150A	0.352893
NH2	ARG143A	0.329625
OD1	ASN151A	0.935745
OD1	ASN151A	0.935744
CG2	ILE147A	0.510534
CD1	ILE147A	0.574933
NE	ARG143A	0.130075
CZ	ARG143A	0.109494
NH2	ARG143A	0.329625
CD2	TYR225B	0.120546
CE	LYS231B	0.0729423
NZ	LYS231B	0.0840714
CE2	TYR225B	0.266761
NH1	ARG253B	0.173595
OD1	ASN151A	0.935744
CB	ASN151A	0.231323
CG	ASN151A	1
OD1	ASN151A	0.935744
ND2	ASN151A	0.278364
CG2	ILE147A	0.510534
CB	ASN151A	0.231322
CG	ASN151A	1
OD1	ASN151A	0.935744
ND2	ASN151A	0.278365
O	THR106A	0.0865099
OG1	THR106A	0.0358508
CE1	TYR108A	0.132687
CZ	TYR108A	0.155649
OH	TYR108A	0.115235
CG	GLN144A	0.0902101
CD	GLN144A	0.068128
NE2	GLN144A	0.0603727
CE2	TYR225B	0.266761
CZ	TYR225B	0.17187
OH	TYR225B	0.100942
CD	ARG253B	0.0733853
NE	ARG253B	0.0574888
CZ	ARG253B	0.0691895
NH1	ARG253B	0.173594
CD1	ILE254B	0.359233
CG1	VAL88A	0.118969
CD1	ILE254B	0.359233
CG	ASN151A	1
ND2	ASN151A	0.278364
CG	ARG105A	0.15525
CD	ARG105A	0.483175
NE	ARG105A	0.301631
CG	ARG105A	0.15525
CD	ARG105A	0.483175
NE	ARG105A	0.301631
CZ	ARG105A	0.360752
NH2	ARG105A	0.284673
C	THR106A	0.0984313
O	THR106A	0.0865097
CD1	TYR108A	0.168959
CE1	TYR108A	0.132687
CE2	TYR108A	0.114234
CZ	TYR108A	0.155649
OH	TYR108A	0.115235
CZ	ARG105A	0.360751
NH2	ARG105A	0.284673
CA	SER107A	0.0957029
C	SER107A	0.101541
OG	SER107A	0.113845
N	TYR108A	0.0989859
CA	TYR108A	0.110054
CB	TYR108A	0.110521
CG	TYR108A	0.113702
CD1	TYR108A	0.168959
CD2	TYR108A	0.112107
CA	ARG87A	0.0764691
C	ARG87A	0.0761812
CD	ARG87A	0.0722018
NH1	ARG87A	0.079088
N	VAL88A	0.0706148
CA	VAL88A	0.123956
C	VAL88A	0.11851
CB	VAL88A	0.122297
CG1	VAL88A	0.118968
CD	LYS257B	0.0899916
CE	LYS257B	0.0877346
NZ	LYS257B	0.0689971
CG1	ILE254B	0.306648
CD1	ILE254B	0.359233
CD	ARG105A	0.483174
CG	ARG105A	0.15525
CD	ARG105A	0.483175
NE	ARG105A	0.30163
CZ	ARG105A	0.360751
NH1	ARG105A	0.318982
NH2	ARG105A	0.284673
CD	ARG105A	0.483175
NE	ARG105A	0.30163
CZ	ARG105A	0.360752
NH1	ARG105A	0.318982
NH2	ARG105A	0.284673
CZ	ARG105A	0.360752
NH2	ARG105A	0.284673
NZ	LYS155A	0.0747781
NH1	ARG87A	0.0790885
CE	LYS258B	0.0566874
NZ	LYS258B	0.0562352
N	GLN104A	0.0693631
C	GLN104A	0.0756948
N	ARG105A	0.0756017
CB	ARG105A	0.0704186
CG2	ILE254B	0.12657
ND2	ASN251B	0.212308
CG	ASN251B	0.356762
OD1	ASN251B	0.159771
ND2	ASN251B	0.212308
CD	ARG105A	0.483175
NE	ARG105A	0.301631
CZ	ARG105A	0.360751
NH1	ARG105A	0.318983
NE	ARG105A	0.30163
CZ	ARG105A	0.360751
NH1	ARG105A	0.318982
NH2	ARG105A	0.284674
CA	GLN104A	0.0468582
C	GLN104A	0.0756944
N	ARG105A	0.0756004
CB	ARG105A	0.0704185
NH1	ARG105A	0.318982
ND2	ASN251B	0.212309
NE	ARG255B	0.811216
CZ	ARG255B	0.659047
NH1	ARG255B	0.488944
NH2	ARG255B	0.556847
CB	ASN251B	0.28589
CG	ASN251B	0.356763
OD1	ASN251B	0.159771
ND2	ASN251B	0.212308
NE	ARG255B	0.811216
CZ	ARG255B	0.659047
NH1	ARG255B	0.488945
NH2	ARG255B	0.556847
CB	ASN247B	0.247445
CB	ASN251B	0.28589
CG	ASN251B	0.356763
OD1	ASN251B	0.159772
ND2	ASN251B	0.212308
ND2	ASN247B	0.0789033
CE2	PHE208B	0.0291145
CZ	PHE208B	0.028285
CB	GLN244B	0.0539661
CG	GLN244B	0.0489036
CD	GLN244B	0.0360043
NE2	GLN244B	0.0313106
ND2	ASN247B	0.0789038
CZ	ARG255B	0.659047
NH2	ARG255B	0.556847
NE	ARG255B	0.811215
CZ	ARG255B	0.659047
NH1	ARG255B	0.488944
NH2	ARG255B	0.556847
CB	ASN251B	0.285891
CG	ASN251B	0.356763
OD1	ASN251B	0.159772
ND2	ASN251B	0.212308
NE	ARG255B	0.811216
CZ	ARG255B	0.659047
NH1	ARG255B	0.488944
NH2	ARG255B	0.556848
CZ	ARG205B	0.156786
NH1	ARG205B	0.236499
NH2	ARG205B	0.195702
NE	ARG205B	0.135329
CZ	ARG205B	0.156786
NH1	ARG205B	0.236499
NH2	ARG205B	0.195702
NE	ARG205B	0.135328
CZ	ARG205B	0.156785
NH2	ARG205B	0.195702
CE1	PHE208B	0.0313722
CE2	PHE208B	0.0291145
CZ	PHE208B	0.028285
ND2	ASN207B	0.056477
N	PHE208B	0.0516073
CG	PHE208B	0.0372495
CD1	PHE208B	0.0339503
CE1	PHE208B	0.0313725
CD1	TRP248B	0.0476934
NE1	TRP248B	0.0508081
NH2	ARG255B	0.556847
NE	ARG255B	0.811216
CZ	ARG255B	0.659047
NH1	ARG255B	0.488944
NH2	ARG255B	0.556848
CZ	ARG205B	0.156786
NH1	ARG205B	0.236499
NH2	ARG205B	0.195702
NE	ARG205B	0.135329
CZ	ARG205B	0.156786
NH1	ARG205B	0.236499
NH2	ARG205B	0.195702
CZ	ARG205B	0.156785
NH2	ARG205B	0.195703
ND2	ASN207B	0.0564759
O	ARG205B	0.0552922
CA	ARG206B	0.149485
OD1	ASN207B	0.118419
CA	ARG206B	0.149485
CB	ARG206B	0.107278
CG	ARG206B	0.0996743
CD	ARG206B	0.093534
NE	ARG206B	0.0969987
CZ	ARG206B	0.0983714
NH1	ARG206B	0.0881398
N	ASN207B	0.111016
CB	ASN207B	0.132444
CG	ASN207B	0.156592
OD1	ASN207B	0.118419
