# Supplementary material for: Geometric deep learning of protein–DNA binding specificity
Source: Nat Methods. 2024 Aug 5;21(9):1674–83. doi: 10.1038/s41592-024-02372-w (PMC11399107; doi:10.1038/s41592-024-02372-w)
Supplement: Supplementary file 8 — Statistical source data. [file 41592_2024_2372_MOESM8_ESM.xlsx]

## Sheet: Fig2d
	median	lower_quartile	upper_quartile	lower_whisker	upper_whisker	outliers
RandomBaseline_GrooveReadout	1.14208	1.04738	1.22955	0.820699	1.47565	0.725817	0.763222	1.50857
RandomBaseline_ShapeReadout	1.14516	1.05193	1.23511	0.840554	1.47656	0.696996	0.749714
RandomBaseline_DeepPBS(both Readout)	1.14294	1.05629	1.2448	0.851703	1.50956	0.69986	0.706499
zf-C2H2_GrooveReadout	0.745188	0.60265	0.859606	0.450007	1.00629
zf-C2H2_ShapeReadout	0.856952	0.791295	0.918951	0.607839	1.03097
zf-C2H2_DeepPBS(both Readout)	0.64052	0.498489	0.735213	0.423039	0.942847
RHD-DNA-bind_GrooveReadout	0.553825	0.403448	0.709807	0.254843	0.994373
RHD-DNA-bind_ShapeReadout	0.650594	0.568539	0.871028	0.510251	1.02798
RHD-DNA-bind_DeepPBS(both Readout)	0.469987	0.341977	0.822508	0.272689	0.892671
SRF-TF_GrooveReadout	0.655172	0.632741	0.801006	0.401666	0.911137	1.08099
SRF-TF_ShapeReadout	0.591825	0.517877	0.777988	0.398145	0.949737
SRF-TF_DeepPBS(both Readout)	0.608137	0.552533	0.699495	0.427747	0.791467	1.01387	1.01387
zf-C4_GrooveReadout	0.441789	0.390801	0.572586	0.314032	0.803344
zf-C4_ShapeReadout	0.48435	0.459691	0.619217	0.39596	0.839057
zf-C4_DeepPBS(both Readout)	0.371398	0.36151	0.599605	0.276412	0.750671
Ets_GrooveReadout	0.547772	0.525609	0.648143	0.497852	0.743004
Ets_ShapeReadout	0.573124	0.534911	0.782436	0.485404	0.976135	1.19161
Ets_DeepPBS(both Readout)	0.552061	0.525912	0.724196	0.419139	0.835235
Homeodomain_GrooveReadout	0.894086	0.420449	1.03015	0.308914	1.15764
Homeodomain_ShapeReadout	0.834391	0.814175	0.885723	0.814175	0.984566	0.505766	0.367753	1.09256
Homeodomain_DeepPBS(both Readout)	0.582389	0.439518	0.780556	0.262718	1.04171
zf-H2C2-5_GrooveReadout	0.490405	0.473618	0.490434	0.450007	0.490434	0.576522
zf-H2C2-5_ShapeReadout	0.840974	0.819356	0.856952	0.812159	0.856952	1.02681
zf-H2C2-5_DeepPBS(both Readout)	0.500484	0.496494	0.512189	0.489199	0.531408
Runt_GrooveReadout	0.490846	0.471777	0.506702	0.45134	0.506702	0.571608
Runt_ShapeReadout	0.645263	0.582604	0.702594	0.533563	0.73584
Runt_DeepPBS(both Readout)	0.348252	0.290888	0.408875	0.286741	0.427678
p53_GrooveReadout	0.417876	0.417876	0.417876	0.417876	0.417876	0.377762	0.504627
p53_ShapeReadout	0.947963	0.495015	0.947963	0.478372	0.947963
p53_DeepPBS(both Readout)	0.733305	0.427102	0.733306	0.420888	0.733306
NDT80-PhoG_GrooveReadout	0.604733	0.587682	0.678558	0.520143	0.749061
NDT80-PhoG_ShapeReadout	0.53621	0.477602	0.549006	0.418294	0.593996
NDT80-PhoG_DeepPBS(both Readout)	0.532258	0.48122	0.547046	0.442654	0.630018
LAG1-DNAbind_GrooveReadout	0.636049	0.465073	0.640919	0.38895	0.703007
LAG1-DNAbind_ShapeReadout	0.438159	0.395426	0.456288	0.381037	0.497374
LAG1-DNAbind_DeepPBS(both Readout)	0.321413	0.3149	0.327777	0.3149	0.327777	0.285772	0.410796
Forkhead_GrooveReadout	0.408597	0.379729	0.408597	0.379729	0.412179
Forkhead_ShapeReadout	0.515979	0.435277	0.515979	0.435277	0.515979	0.64773
Forkhead_DeepPBS(both Readout)	0.343414	0.343414	0.380732	0.30481	0.380732
bZIP-2_GrooveReadout	0.703139	0.671903	0.711522	0.671903	0.764333	0.557909
bZIP-2_ShapeReadout	0.446449	0.433957	0.483928	0.433957	0.527608	0.27612
bZIP-2_DeepPBS(both Readout)	0.474059	0.460584	0.490037	0.460584	0.490037	0.281759	0.595492
IRF_GrooveReadout	0.891822	0.875915	0.907729	0.875915	0.907729
IRF_ShapeReadout	0.608714	0.607376	0.610052	0.607376	0.610052
IRF_DeepPBS(both Readout)	0.680235	0.665246	0.695224	0.665246	0.695224
HLH_GrooveReadout	0.439186	0.41565	0.46096	0.387695	0.48363
HLH_ShapeReadout	0.442393	0.41124	0.477846	0.394666	0.50732
HLH_DeepPBS(both Readout)	0.449469	0.389758	0.514792	0.385043	0.536343
Ets1-N-flank_GrooveReadout	0.516114	0.502467	0.535968	0.497852	0.559202
Ets1-N-flank_ShapeReadout	0.538445	0.527085	0.553089	0.514208	0.575821
Ets1-N-flank_DeepPBS(both Readout)	0.552061	0.547633	0.555529	0.539264	0.56102
HSF-DNA-bind_GrooveReadout	0.266256	0.245515	0.621842	0.224775	0.977429
HSF-DNA-bind_ShapeReadout	0.41168	0.360241	0.519195	0.308802	0.62671
HSF-DNA-bind_DeepPBS(both Readout)	0.35546	0.280627	0.51259	0.205794	0.66972
Homeobox-KN_GrooveReadout	0.386765	0.386765	0.409418	0.386765	0.432071
Homeobox-KN_ShapeReadout	0.463625	0.463625	0.613214	0.463625	0.762803
Homeobox-KN_DeepPBS(both Readout)	0.305348	0.305348	0.328502	0.305348	0.351656

## Sheet: Fig2a
	median	lower_quartile	upper_quartile	lower_whisker	upper_whisker	outliers
Random	1.12698	1.06361	1.24284	0.840554	1.50267	0.680664	0.727176	1.51745
Shape Readout	0.610052	0.499472	0.832829	0.27612	1.19161
Groove Readout	0.565405	0.421579	0.748677	0.224775	1.15764	1.28103
Both Readout	0.498489	0.38181	0.667939	0.205794	1.04171
with DNA SeqInfo	0.460679	0.348816	0.572854	0.0967066	0.756588
dataset_limit
median	0.3143
upper quartile	0.455
lower quartile	0.222

## Sheet: Fig2b
Line fit calculation using seaborn.regplot (default setting)
slopes
DeepPBSseqInfo	-0.444862	DeepPBS	-0.0719392
intercepts
DeepPBSseqInfo	0.639439	DeepPBS	0.460699
aln_scores	RMSE
0.50834	0.469967	DeepPBSseqInfo
0.499813	0.474377	DeepPBSseqInfo
0.699934	0.192469	DeepPBSseqInfo
0.646223	0.2324	DeepPBSseqInfo
0.497084	0.490284	DeepPBSseqInfo
0.725735	0.23318	DeepPBSseqInfo
0.497083	0.314802	DeepPBSseqInfo
0.451926	0.350094	DeepPBSseqInfo
0.442542	0.425282	DeepPBSseqInfo
0.379686	0.529853	DeepPBSseqInfo
0.442542	0.426646	DeepPBSseqInfo
0.442542	0.427079	DeepPBSseqInfo
0.379686	0.537361	DeepPBSseqInfo
0.777747	0.257354	DeepPBSseqInfo
0.839027	0.238511	DeepPBSseqInfo
0.839027	0.263107	DeepPBSseqInfo
0.438567	0.449485	DeepPBSseqInfo
0.839027	0.238511	DeepPBSseqInfo
0.355056	0.566804	DeepPBSseqInfo
0.355056	0.566804	DeepPBSseqInfo
0.541233	0.472612	DeepPBSseqInfo
0.54945	0.393085	DeepPBSseqInfo
0.541233	0.424036	DeepPBSseqInfo
0.476343	0.432083	DeepPBSseqInfo
0.550741	0.153609	DeepPBSseqInfo
0.550741	0.208068	DeepPBSseqInfo
0.550741	0.214163	DeepPBSseqInfo
0.69274	0.283862	DeepPBSseqInfo
0.430139	0.559991	DeepPBSseqInfo
0.430139	0.559991	DeepPBSseqInfo
0.477435	0.528435	DeepPBSseqInfo
0.57834	0.279264	DeepPBSseqInfo
0.580183	0.294633	DeepPBSseqInfo
0.699576	0.313517	DeepPBSseqInfo
0.477435	0.528435	DeepPBSseqInfo
0.822306	0.484935	DeepPBSseqInfo
0.822306	0.492778	DeepPBSseqInfo
0.822306	0.484935	DeepPBSseqInfo
0.822306	0.492778	DeepPBSseqInfo
0.510026	0.307533	DeepPBSseqInfo
0.432663	0.220107	DeepPBSseqInfo
0.370821	0.380973	DeepPBSseqInfo
0.370821	0.380973	DeepPBSseqInfo
0.370821	0.380973	DeepPBSseqInfo
0.449494	0.54632	DeepPBSseqInfo
0.449494	0.548242	DeepPBSseqInfo
0.617986	0.568517	DeepPBSseqInfo
0.617986	0.578647	DeepPBSseqInfo
0.617986	0.579788	DeepPBSseqInfo
0.542519	0.278857	DeepPBSseqInfo
0.542519	0.278857	DeepPBSseqInfo
0.542519	0.289918	DeepPBSseqInfo
0.483347	0.291933	DeepPBSseqInfo
0.542519	0.289918	DeepPBSseqInfo
0.823899	0.109394	DeepPBSseqInfo
0.746849	0.119714	DeepPBSseqInfo
0.225744	0.588595	DeepPBSseqInfo
0.65489	0.139968	DeepPBSseqInfo
0.67477	0.248656	DeepPBSseqInfo
0.318578	0.514543	DeepPBSseqInfo
0.23975	0.440214	DeepPBSseqInfo
0.49527	0.435886	DeepPBSseqInfo
0.260397	0.408525	DeepPBSseqInfo
0.318578	0.511371	DeepPBSseqInfo
0.4866	0.258552	DeepPBSseqInfo
0.4866	0.258552	DeepPBSseqInfo
0.394695	0.462805	DeepPBSseqInfo
0.311538	0.367989	DeepPBSseqInfo
0.369607	0.302226	DeepPBSseqInfo
0.569667	0.269639	DeepPBSseqInfo
0.369607	0.300347	DeepPBSseqInfo
0.601185	0.305193	DeepPBSseqInfo
0.319011	0.579001	DeepPBSseqInfo
0.319011	0.545889	DeepPBSseqInfo
0.60164	0.514047	DeepPBSseqInfo
0.696466	0.3877	DeepPBSseqInfo
0.614602	0.677411	DeepPBSseqInfo
0.556299	0.376994	DeepPBSseqInfo
0.556299	0.376994	DeepPBSseqInfo
0.821336	0.0609304	DeepPBSseqInfo
0.570346	0.349241	DeepPBSseqInfo
0.687678	0.440148	DeepPBSseqInfo
0.570346	0.335708	DeepPBSseqInfo
0.709009	0.230698	DeepPBSseqInfo
0.687678	0.433187	DeepPBSseqInfo
0.67476	0.163175	DeepPBSseqInfo
0.421767	0.56505	DeepPBSseqInfo
0.537856	0.3571	DeepPBSseqInfo
0.537856	0.35701	DeepPBSseqInfo
0.537856	0.360348	DeepPBSseqInfo
0.626195	0.249238	DeepPBSseqInfo
0.626195	0.249238	DeepPBSseqInfo
0.775061	0.136	DeepPBSseqInfo
0.482738	0.29654	DeepPBSseqInfo
0.606622	0.386087	DeepPBSseqInfo
0.443151	0.397296	DeepPBSseqInfo
0.482738	0.293544	DeepPBSseqInfo
0.785931	0.27887	DeepPBSseqInfo
0.626673	0.544867	DeepPBSseqInfo
0.72117	0.358121	DeepPBSseqInfo
0.651667	0.361597	DeepPBSseqInfo
0.72117	0.354483	DeepPBSseqInfo
0.585549	0.283662	DeepPBSseqInfo
0.593193	0.596734	DeepPBSseqInfo
0.599779	0.278473	DeepPBSseqInfo
0.593193	0.593482	DeepPBSseqInfo
0.424637	0.58795	DeepPBSseqInfo
0.424637	0.58212	DeepPBSseqInfo
0.622138	0.532482	DeepPBSseqInfo
0.622138	0.531376	DeepPBSseqInfo
0.525857	0.48113	DeepPBSseqInfo
0.450896	0.507745	DeepPBSseqInfo
0.420631	0.503256	DeepPBSseqInfo
0.450896	0.507745	DeepPBSseqInfo
0.596587	0.445575	DeepPBSseqInfo
0.596587	0.445954	DeepPBSseqInfo
0.626032	0.193402	DeepPBSseqInfo
0.596587	0.444204	DeepPBSseqInfo
0.596587	0.44558	DeepPBSseqInfo
0.419313	0.567961	DeepPBSseqInfo
0.419313	0.573706	DeepPBSseqInfo
0.419313	0.57872	DeepPBSseqInfo
0.497441	0.519491	DeepPBSseqInfo
0.497441	0.496971	DeepPBSseqInfo
0.494817	0.39423	DeepPBSseqInfo
0.498842	0.248288	DeepPBSseqInfo
0.375387	0.666241	DeepPBSseqInfo
0.415587	0.551001	DeepPBSseqInfo
0.485366	0.558425	DeepPBSseqInfo
0.631866	0.279442	DeepPBSseqInfo
0.50834	0.395457	DeepPBS
0.499813	0.394338	DeepPBS
0.699934	0.290604	DeepPBS
0.646223	0.389987	DeepPBS
0.497084	0.543317	DeepPBS
0.725735	0.169322	DeepPBS
0.497083	0.255109	DeepPBS
0.451926	0.451997	DeepPBS
0.442542	0.468121	DeepPBS
0.379686	0.371305	DeepPBS
0.442542	0.448385	DeepPBS
0.442542	0.451002	DeepPBS
0.379686	0.455955	DeepPBS
0.777747	0.362515	DeepPBS
0.839027	0.32367	DeepPBS
0.839027	0.391298	DeepPBS
0.438567	0.503905	DeepPBS
0.839027	0.32367	DeepPBS
0.355056	0.680357	DeepPBS
0.355056	0.680358	DeepPBS
0.541233	0.628255	DeepPBS
0.54945	0.418618	DeepPBS
0.541233	0.466781	DeepPBS
0.476343	0.265273	DeepPBS
0.550741	0.217883	DeepPBS
0.550741	0.254872	DeepPBS
0.550741	0.244533	DeepPBS
0.69274	0.325924	DeepPBS
0.430139	0.46616	DeepPBS
0.430139	0.46616	DeepPBS
0.477435	0.658868	DeepPBS
0.57834	0.363154	DeepPBS
0.580183	0.238746	DeepPBS
0.699576	0.259495	DeepPBS
0.477435	0.658868	DeepPBS
0.822306	0.597514	DeepPBS
0.822306	0.572583	DeepPBS
0.822306	0.597514	DeepPBS
0.822306	0.572583	DeepPBS
0.510026	0.371291	DeepPBS
0.432663	0.32736	DeepPBS
0.370821	0.573962	DeepPBS
0.370821	0.573962	DeepPBS
0.370821	0.573962	DeepPBS
0.449494	0.606421	DeepPBS
0.449494	0.650841	DeepPBS
0.617986	0.484389	DeepPBS
0.617986	0.527593	DeepPBS
0.617986	0.68823	DeepPBS
0.542519	0.239141	DeepPBS
0.542519	0.239142	DeepPBS
0.542519	0.293808	DeepPBS
0.483347	0.245652	DeepPBS
0.542519	0.293808	DeepPBS
0.823899	0.393728	DeepPBS
0.746849	0.240573	DeepPBS
0.225744	0.3258	DeepPBS
0.65489	0.249854	DeepPBS
0.67477	0.333036	DeepPBS
0.318578	0.370163	DeepPBS
0.23975	0.343573	DeepPBS
0.49527	0.368618	DeepPBS
0.260397	0.331395	DeepPBS
0.318578	0.384675	DeepPBS
0.4866	0.348756	DeepPBS
0.4866	0.348756	DeepPBS
0.394695	0.23934	DeepPBS
0.311538	0.252922	DeepPBS
0.369607	0.273756	DeepPBS
0.569667	0.220528	DeepPBS
0.369607	0.299863	DeepPBS
0.601185	0.409603	DeepPBS
0.319011	0.551974	DeepPBS
0.319011	0.529361	DeepPBS
0.60164	0.439186	DeepPBS
0.696466	0.388282	DeepPBS
0.614602	0.705512	DeepPBS
0.556299	0.428464	DeepPBS
0.556299	0.428464	DeepPBS
0.821336	0.654923	DeepPBS
0.570346	0.513907	DeepPBS
0.687678	0.553697	DeepPBS
0.570346	0.481057	DeepPBS
0.709009	0.331365	DeepPBS
0.687678	0.536631	DeepPBS
0.67476	0.219728	DeepPBS
0.421767	0.510382	DeepPBS
0.537856	0.357845	DeepPBS
0.537856	0.376457	DeepPBS
0.537856	0.368742	DeepPBS
0.626195	0.23293	DeepPBS
0.626195	0.23293	DeepPBS
0.775061	0.318762	DeepPBS
0.482738	0.33162	DeepPBS
0.606622	0.454762	DeepPBS
0.443151	0.380242	DeepPBS
0.482738	0.386756	DeepPBS
0.785931	0.309721	DeepPBS
0.626673	0.618313	DeepPBS
0.72117	0.815869	DeepPBS
0.651667	0.482409	DeepPBS
0.72117	0.511251	DeepPBS
0.585549	0.388193	DeepPBS
0.593193	0.659386	DeepPBS
0.599779	0.279284	DeepPBS
0.593193	0.657545	DeepPBS
0.424637	0.47536	DeepPBS
0.424637	0.491008	DeepPBS
0.622138	0.452298	DeepPBS
0.622138	0.485242	DeepPBS
0.525857	0.448995	DeepPBS
0.450896	0.263253	DeepPBS
0.420631	0.573884	DeepPBS
0.450896	0.263253	DeepPBS
0.596587	0.328557	DeepPBS
0.596587	0.235208	DeepPBS
0.626032	0.357286	DeepPBS
0.596587	0.210784	DeepPBS
0.596587	0.239773	DeepPBS
0.419313	0.632511	DeepPBS
0.419313	0.619993	DeepPBS
0.419313	0.604682	DeepPBS
0.497441	0.58204	DeepPBS
0.497441	0.506788	DeepPBS
0.494817	0.378345	DeepPBS
0.498842	0.500106	DeepPBS
0.375387	0.515083	DeepPBS
0.415587	0.5541	DeepPBS
0.485366	0.354284	DeepPBS
0.631866	0.244789	DeepPBS

## Sheet: Fig2c
	zf-C2H2	RHD_DNA_bind	SRF-TF	zf-C4	Ets	Homeodomain	zf-H2C2_5	Runt	P53	NDT80_PhoG	LAG1-DNAbind	Forkhead	bZIP_2	IRF	HLH	Ets1_N_flank	HSF_DNA-bind	Homeobox_KN
	19	15	11	10	10	9	5	5	5	5	5	5	5	4	4	4	3	3
