# Supplementary material for: Geometric deep learning of protein–DNA binding specificity
Source: Nat Methods. 2024 Aug 5;21(9):1674–83. doi: 10.1038/s41592-024-02372-w (PMC11399107; doi:10.1038/s41592-024-02372-w)
Supplement: Supplementary file 9 — Statistical source data. [file 41592_2024_2372_MOESM9_ESM.xlsx]

## Sheet: Fig3abc
Fig 3a DeepPBS	A	C	G	T
G	0.450045	0.139199	0.212029	0.198727
C	0.215263	0.349162	0.171169	0.264406
G	0.587106	0.0923844	0.197738	0.122772
C	0.148698	0.1767	0.126729	0.547873
A	0.241412	0.179019	0.410832	0.168737
C	0.15493	0.228901	0.261382	0.354787
C	0.00626746	0.984872	0.0030935	0.00576746
A	0.986748	0.00142305	0.00730733	0.00452117
C	0.00549921	0.962799	0.0053764	0.026325
G	0.0191188	0.00484168	0.968841	0.00719867
T	0.00485925	0.0155313	0.00130155	0.978308
G	0.00618622	0.00281557	0.984981	0.00601727
G	0.330757	0.274187	0.183877	0.211179
T	0.125518	0.503585	0.154881	0.216017
G	0.577123	0.109879	0.182994	0.130004
C	0.141798	0.184542	0.110857	0.562802
G	0.322203	0.152083	0.31534	0.210373
C	0.198645	0.189179	0.140681	0.471496
Fig 3b DeepPBS	A	C	G	T
G	0.208763	0.226527	0.137296	0.427414
C	0.141086	0.688817	0.0942288	0.0758677
G	0.573935	0.0917531	0.229579	0.104733
C	0.198894	0.319764	0.195184	0.286158
A	0.468213	0.111404	0.322342	0.0980407
C	0.19439	0.157463	0.0698939	0.578253
C	0.025341	0.884316	0.0689788	0.0213646
A	0.840675	0.00353034	0.13604	0.0197546
C	0.0208349	0.159251	0.110145	0.709769
G	0.675209	0.122227	0.18235	0.020215
T	0.0225518	0.242096	0.00333035	0.732022
G	0.0127022	0.0843934	0.89199	0.0109148
G	0.461406	0.0993426	0.213442	0.225809
T	0.109743	0.327226	0.13406	0.42897
G	0.373167	0.173512	0.299036	0.154285
C	0.112271	0.286949	0.109457	0.491322
G	0.0789748	0.0737079	0.702212	0.145105
C	0.385751	0.128876	0.203671	0.281702
Fig 3c DeepPBS	A	C	G	T
G	0.430521	0.156255	0.201928	0.211295
C	0.259479	0.320787	0.181944	0.237789
G	0.711214	0.0537371	0.164527	0.0705216
C	0.226718	0.121827	0.121001	0.530455
A	0.454321	0.0814442	0.351366	0.112868
C	0.30516	0.17372	0.08468	0.43644
C	0.0282288	0.0262655	0.785076	0.16043
A	0.00396373	0.0026384	0.987972	0.00542636
C	0.0218264	0.284471	0.0651168	0.628586
G	0.704704	0.013048	0.273156	0.00909168
T	0.00510807	0.982148	0.00295304	0.00979056
G	0.0981794	0.84367	0.0392144	0.0189361
G	0.298711	0.193509	0.128987	0.378794
T	0.105013	0.340295	0.113932	0.44076
G	0.563754	0.0976552	0.148338	0.190253
C	0.103194	0.13194	0.0987034	0.666162
G	0.305304	0.145609	0.341634	0.207453
C	0.185146	0.153088	0.204429	0.457337
Probabilities for each base for each positions
Convertion to Information Content:
from scipy.stats import entropy; entropy(pwm,[0.25,0.25,0.25,0.25], axis=1, base=2)
Corresponding experimental results from https://jaspar.genereg.net/

## Sheet: Fig3d
	median	lower_quartile	upper_quartile	lower_whisker	upper_whisker	outliers
Random	1.08653	0.951915	1.20688	0.573903	1.48067	0.504312	0.371556	0.487156	0.474898	0.545747
bZIP_Initial guess	1.09493	0.87537	1.28172	0.443578	1.63519
bZIP_DeepPBS	0.925998	0.835508	1.03471	0.544802	1.28452	0.286607
bHLH_Initial guess	0.924315	0.810786	1.09095	0.544859	1.49839	1.53655	1.79874
bHLH_DeepPBS	0.752957	0.521118	0.916537	0.347222	1.21915
HD_Initial guess	0.806761	0.658075	0.953455	0.333333	1.35433	1.53016
HD_DeepPBS	0.768414	0.694972	0.864176	0.461715	1.09704	0.287112	0.35237	0.419886	1.15177	1.26488	1.16259	1.13815

## Sheet: Fig3e
Round 1 DeepPBS
	A	C	G	T
G	0.175522	0.228199	0.474898	0.121381
C	0.0624473	0.499994	0.239772	0.197787
G	0.407608	0.0660778	0.466659	0.0596554
T	0.0980544	0.318497	0.115185	0.468263
G	0.534916	0.0961267	0.285004	0.0839531
T	0.0301727	0.308525	0.0484033	0.612899
A	0.758579	0.0464528	0.130868	0.0640995
A	0.486107	0.101731	0.126206	0.285956
A	0.416719	0.187802	0.182546	0.212933
T	0.0212205	0.175407	0.0268537	0.776519
G	0.604196	0.0537065	0.225875	0.116223
A	0.605279	0.0795216	0.245319	0.0698801
A	0.190347	0.238553	0.132668	0.438432
T	0.0239754	0.0143956	0.00329005	0.958339
T	0.00621645	0.0488581	0.801804	0.143121
A	0.542658	0.35308	0.0552778	0.0489841
C	0.00151475	0.995575	0.000995097	0.00191507
A	0.856298	0.0340455	0.0616958	0.0479607
T	0.0311452	0.101527	0.791868	0.0754606
G	0.16675	0.179984	0.575374	0.0778923
T	0.103278	0.374568	0.134084	0.38807
Round 2 DeepPBS
	A	C	G	T
G	0.11943	0.24217	0.525036	0.113364
C	0.0482694	0.265716	0.553412	0.132602
G	0.171143	0.201533	0.506851	0.120472
T	0.126164	0.490904	0.143909	0.239022
A	0.582192	0.131171	0.190743	0.0958946
T	0.019695	0.119032	0.0238242	0.837448
A	0.616774	0.117015	0.140048	0.126162
A	0.468013	0.100551	0.069261	0.362176
A	0.790239	0.0741774	0.068946	0.0666371
T	0.0152281	0.0689979	0.0163484	0.899426
A	0.808482	0.0426476	0.0981303	0.0507403
A	0.644491	0.09895	0.142827	0.113732
T	0.0459762	0.124299	0.0471573	0.782568
T	0.0177015	0.0928065	0.0131278	0.876364
G	0.04997	0.00886287	0.922438	0.0187296
A	0.456341	0.3822	0.146001	0.0154576
C	0.00286987	0.992695	0.00127377	0.00316184
A	0.679626	0.0199313	0.23244	0.0680026
G	0.122309	0.134703	0.701012	0.0419758
G	0.117644	0.468436	0.209488	0.204432
T	0.122656	0.250158	0.403683	0.223503
Probabilities for each base for each positions
Convertion to Information Content:
from scipy.stats import entropy; entropy(pwm,[0.25,0.25,0.25,0.25], axis=1, base=2)
Corresponding experimental results from https://jaspar.genereg.net/

## Sheet: Fig3f
	median	lower_quartile	upper_quartile	lower_whisker	upper_whisker	outliers
R1	0.83275	0.82005	0.8384	0.793	0.8647	0.7583	0.7656	0.754	0.777	0.7812	0.782	0.7812	0.7925	0.7866	0.761	0.7915	0.7793	0.79	0.694	0.79	0.866	0.8667	0.8667
R2	0.8423	0.8153	0.8647	0.752	0.899	0.7026
R3	0.8645	0.82945	0.8857	0.7563	0.9253	0.7163	0.744
R4	0.86465	0.84075	0.8854	0.7764	0.92	0.769	0.766	0.771	0.7734	0.751	0.733
R5	0.8687	0.84475	0.888	0.7817	0.924	0.7197	0.779	0.753	0.763	0.7715	0.702
R6	0.87	0.847925	0.887175	0.792	0.924	0.784	0.7783	0.717	0.7827	0.779	0.7686	0.7812	0.7803	0.789	0.7847	0.782	0.7437	0.78
R7	0.868	0.84395	0.886775	0.7837	0.916	0.776	0.703	0.7593	0.774	0.7163	0.777

## Sheet: Fig3g
	median	lower_quartile	upper_quartile	lower_whisker	upper_whisker	outliers
Experimental	0.479589	0.396808	0.590651	0.165494	0.854074	0.952825
RFNA-folded	0.680818	0.547777	0.907539	0.205466	1.2501
RFNA-folded (pLDDT>0.9)	0.623549	0.52837	0.737502	0.361852	0.986602	1.09287	1.08721	1.2501
dataset_limit
median	0.3143
upper quartile	0.455
lower quartile	0.222

## Sheet: Fig3hi
pLDDT	DeepPBS	rCLAMPS
0.924	0.298337	0.367215
0.92	0.420958	0.924023
0.919	0.67235	0.595646
0.915	0.826862	0.861781
0.9146	0.445718	0.394729
0.9136	0.407539	0.519513
0.913	0.333392	0.168777
0.911	0.276031	0.342655
0.9106	0.576327	0.591621
0.9097	0.294082	0.860095
0.9097	0.235029	0.207353
0.9097	0.612721	0.158829
0.909	0.263137	0.364282
0.9087	0.732576	0.658327
0.907	0.753906	0.464548
0.9067	0.498059	0.378177
0.9067	0.436238	0.748276
0.9067	0.37854	0.869508
0.9062	0.413475	0.318891
0.9062	0.212016	0.353772
0.905	0.408225	0.453167
0.905	0.322713	0.551032
0.9043	0.641991	0.799769
0.9033	0.468601	0.379318
0.9033	0.530928	0.373934
0.901	0.367013	0.48033
0.9	0.45429	0.397984
0.9	0.357391	0.237768
0.8994	0.38738	0.182497
0.8994	0.26553	0.464716
0.898	0.399046	0.522784
0.898	0.544934	0.699096
0.8975	0.483639	0.294676
0.897	0.340289	0.694634
0.897	0.762528	0.853933
0.897	0.579674	0.42737
0.8955	0.903161	0.446872
0.895	0.503845	0.475397
0.894	0.424013	0.312811
0.894	0.322336	0.38514
0.894	0.667655	0.431478
0.8936	0.222083	0.53234
0.892	0.464455	0.220934
0.892	0.212274	0.436593
0.892	0.612885	0.792563
0.8916	0.423497	0.432041
0.8916	0.339629	0.3468
0.891	0.399497	0.223194
0.891	0.609492	0.444704
0.8906	0.118847	0.405328
0.89	0.16157	0.563687
0.888	0.42984	0.619474
0.8877	0.557551	0.339202
0.8877	0.523242	0.417232
0.887	0.293457	0.413025
0.887	0.62683	0.435459
0.8867	0.435029	0.235684
0.886	0.696078	0.372582
0.886	0.406928	0.262253
0.8857	0.537039	0.340635
0.8853	0.467625	0.523489
0.8853	0.632484	0.385143
0.885	0.301103	0.114223
0.8843	0.186887	0.503635
0.8843	0.411597	0.417855
0.8843	0.445446	0.185466
0.8843	0.656154	0.792631
0.884	0.650825	0.333758
0.8833	0.499893	0.687027
0.882	0.287802	0.300355
0.8813	0.258707	0.486605
0.8804	0.480042	0.285976
0.8804	0.494443	0.422067
0.8794	0.431907	0.39449
0.879	0.4714	0.722023
0.879	0.457802	0.852587
0.8784	0.248099	0.353383
0.8784	0.462857	0.406163
0.878	0.52388	0.117036
0.878	0.23976	0.271889
0.878	0.528739	0.448407
0.878	0.32054	0.297976
0.878	0.442211	0.574205
0.878	0.265294	0.316485
0.8774	0.812784	0.391437
0.877	0.584633	0.913607
0.877	0.269528	0.422602
0.876	0.598464	0.736256
0.876	0.804026	0.600171
0.876	0.506896	0.396777
0.875	0.727365	0.50482
0.875	0.746148	0.874303
0.874	0.768341	0.352632
0.874	0.445865	0.259721
0.8735	0.234628	0.373594
0.873	0.259969	0.397985
0.8726	0.346821	0.275609
0.8726	0.533442	0.398315
0.8726	0.345599	0.364312
0.8726	0.632948	0.338424
0.8726	0.364824	0.348074
0.872	0.617072	0.382684
0.872	0.429822	0.42816
0.872	0.340784	0.17508
0.8706	0.533475	0.38849
0.87	0.216941	0.34833
0.8696	0.529438	0.344559
0.8696	0.206998	0.23619
0.8696	0.276751	0.11484
0.868	0.393164	0.714489
0.8677	0.660459	0.410798
0.8677	0.483723	0.459173
0.8677	0.588752	0.69939
0.8677	0.49467	0.263395
0.866	0.484456	0.405557
0.8657	0.262113	0.467053
0.8657	0.332758	0.358169
0.865	0.523271	0.65308
0.864	0.442339	0.758467
0.864	0.390503	0.490847
0.864	0.448262	0.604566
0.864	0.301424	0.266317
0.8633	0.74935	0.458639
0.8623	0.254083	0.330771
0.8623	0.464248	0.40447
0.862	0.365685	0.148241
0.862	0.935204	0.610701
0.8613	0.346644	0.371441
0.8613	1.09895	0.626621
0.8613	0.58965	0.380767
0.861	0.496558	0.488033
0.861	0.535782	0.420561
0.86	0.444068	0.555587
0.8594	0.227529	0.3662
0.8594	0.181635	0.336144
0.8594	0.406153	0.324363
0.8584	0.577215	0.370513
0.8584	0.641675	0.389222
0.8584	0.497033	0.51873
0.858	0.374494	0.391791
0.858	0.605424	0.423393
0.8574	0.229266	0.429063
0.8574	0.42802	0.455586
0.8574	0.453584	0.437641
0.857	0.623988	0.395586
0.857	0.418698	0.302896
0.8564	0.11709	0.382344
0.8555	0.43214	0.21839
0.8555	0.773653	0.563345
0.855	0.35123	0.480715
0.855	0.572518	0.718853
0.8545	0.348772	0.329266
0.8535	0.467592	0.389008
0.8535	0.292982	0.25971
0.8535	0.604507	0.554233
0.853	0.376138	0.441927
0.8525	0.564063	0.419392
0.8516	0.534598	0.267163
0.851	0.439062	0.202491
0.8506	0.566161	0.250469
0.85	0.443583	0.341573
0.8496	0.547435	0.395588
0.8486	0.684864	0.268874
0.8486	0.495322	0.294102
0.848	0.555665	0.426688
0.848	0.312573	0.423188
0.8477	0.360641	0.241959
0.847	0.685577	0.406718
0.8467	0.620518	0.424921
0.8467	0.10721	0.330817
0.846	0.67621	0.37102
0.846	0.531633	0.618946
0.8447	0.607466	0.437933
0.8447	0.858789	0.4876
0.844	0.892472	0.719962
0.8438	0.562735	0.397434
0.8438	0.556641	0.412468
0.842	0.49964	0.613868
0.8413	0.343175	0.544026
0.841	0.526175	0.416812
0.841	0.361556	0.29258
0.8384	0.548845	0.344893
0.838	0.177195	0.586288
0.837	0.336077	0.192901
0.8364	0.448814	0.33166
0.836	0.385405	0.422033
0.835	0.367593	0.189205
0.8345	0.516192	0.174697
0.834	0.479077	0.241821
0.834	0.366695	0.213135
0.833	0.412199	0.301318
0.833	0.660809	0.351545
0.8325	0.295083	0.398564
0.832	0.814378	0.425588
0.8315	0.461669	0.514568
0.8306	0.282613	0.351318
0.8306	0.158559	0.440771
0.83	0.654058	1.05907
0.83	0.73965	0.299427
0.83	0.701538	0.379485
0.8276	0.852178	0.448577
0.825	0.671761	0.631959
0.824	0.715908	0.617675
0.8237	0.504729	0.274452
0.822	0.448729	0.513902
0.8213	0.603373	0.39919
0.821	0.357995	0.247318
0.8193	0.592234	0.384786
0.819	0.641369	0.338833
0.8184	0.424008	0.42563
0.8174	0.564143	0.671674
0.8174	0.808348	0.608679
0.816	0.809995	0.824575
0.816	0.557522	0.678672
0.815	0.587188	0.582036
0.811	0.520626	0.145364
0.811	0.279267	0.367577
0.81	0.523837	0.421659
0.808	0.948322	0.462715
0.808	0.638773	0.372207
0.8057	0.625821	0.383964
0.804	0.760733	0.376004
0.8003	0.471476	0.505328
0.799	0.977855	1.08747
0.7983	0.742508	1.06617
0.793	0.668669	0.823703
0.7925	0.208441	0.510173
0.7876	0.963586	0.451926
0.784	0.764881	0.465325
0.782	0.74966	0.403199
0.776	0.832908	0.406426
0.769	0.453397	0.387824
0.766	1.0332	0.525024
0.751	0.576666	0.487858
0.733	0.550527	0.322392
0.702	0.819144	0.582246
Boxplot 3i	median	lower_quartile	upper_quartile	lower_whisker	upper_whisker
rCLAMPS	0.8594	0.8364	0.8804	0.776	0.919
DeepPBS	0.87325	0.8545	0.8917	0.799	0.924
points same as 3h
