# Supplementary material for: Geometric deep learning of protein–DNA binding specificity
Source: Nat Methods. 2024 Aug 5;21(9):1674–83. doi: 10.1038/s41592-024-02372-w (PMC11399107; doi:10.1038/s41592-024-02372-w)
Supplement: Supplementary file 10 — Statistical source data. [file 41592_2024_2372_MOESM10_ESM.xlsx]

## Sheet: Fig4abcde
Atom	Residue	RI
NH2	ARG283D	0.0642895
NH1	ARG280D	0.652186
SG	CYS277D	0.425039
CZ	ARG280D	0.42466
NH1	ARG280D	0.652186
NH2	ARG280D	0.19087
SG	CYS277D	0.425039
CZ	ARG248C	0.194423
NH1	ARG248C	0.195723
NH2	ARG248C	0.220399
NH1	ARG280D	0.652186
NE	ARG280D	0.160434
CZ	ARG280D	0.424659
NH1	ARG280D	0.652187
NH2	ARG280D	0.19087
SG	CYS277D	0.425039
CZ	ARG280D	0.424659
NH1	ARG280D	0.652186
NH2	ARG280D	0.19087
NH1	ARG248C	0.195724
NH2	ARG248C	0.2204
CZ	ARG248C	0.194423
NH1	ARG248C	0.195724
NH2	ARG248C	0.220399
CB	ALA276D	0.112487
CB	ASN239D	0.0968395
CG	ASN239D	0.108029
CB	SER241D	0.159079
OG	SER241D	0.116327
CA	CYS275D	0.101229
C	CYS275D	0.103234
CB	CYS275D	0.111374
N	ALA276D	0.0404011
CA	ALA276D	0.0438098
CB	ALA276D	0.112487
CZ	ARG280D	0.424659
NH1	ARG280D	0.652187
NH2	ARG280D	0.19087
NH2	ARG248C	0.220399
NH2	ARG248C	0.220399
CB	SER241D	0.15908
NH2	ARG273D	0.0409664
CD	ARG248D	0.0248087
CZ	ARG273D	0.01836
NH1	ARG273D	0.024114
NH2	ARG273D	0.0409668
CG	ARG248C	0.0112934
CD	ARG248C	0.0107621
CZ	ARG273C	0.0137881
NH1	ARG273C	0.0074284
NH2	ARG273C	0.0282327
CB	SER241C	0.0737585
NH2	ARG273C	0.0282325
CZ	ARG280C	0.172583
NH1	ARG280C	0.172798
NH2	ARG280C	0.184774
NH1	ARG248D	0.157864
NH2	ARG248D	0.101086
NH1	ARG248D	0.157864
CB	SER241C	0.0737586
OG	SER241C	0.071217
CA	CYS275C	0.0713375
C	CYS275C	0.0735381
CB	CYS275C	0.0874784
N	ALA276C	0.029794
CA	ALA276C	0.0474845
CB	ALA276C	0.0700802
CB	ALA276C	0.0700807
NH2	ARG248D	0.101086
SG	CYS277C	0.428142
NE	ARG280C	0.199655
CZ	ARG280C	0.172583
NH1	ARG280C	0.172798
NH2	ARG280C	0.184775
CD	ARG280C	0.130101
NE	ARG280C	0.199655
CZ	ARG280C	0.172583
NH1	ARG280C	0.172798
NH2	ARG280C	0.184775
NH1	ARG280C	0.172798
CZ	ARG248D	0.0822785
NH1	ARG248D	0.157864
NH2	ARG248D	0.101087
NH1	ARG248D	0.157864
NH1	ARG248D	0.157864
SG	CYS277C	0.428142
NZ	LYS120C	1
SG	CYS277C	0.428141
CZ	ARG280C	0.172583
NH1	ARG280C	0.172798
NZ	LYS120C	0.999999
CD	ARG280C	0.130101
NH1	ARG280C	0.172798
CD	LYS120C	0.340243
CE	LYS120C	0.615016
NZ	LYS120C	1
CE	LYS120C	0.615017
NZ	LYS120C	1
O	LYS120B	0.131331
CA	SER121B	0.0573195
CB	SER121B	0.0630478
OG	SER121B	0.0641427
O	LYS120B	0.131331
CB	LYS120C	0.225349
CG	LYS120C	0.148499
CD	LYS120C	0.340243
CE	LYS120C	0.615017
NZ	LYS120C	0.999999
CB	LYS120C	0.225348
CG	LYS120C	0.148499
CA	ALA119B	0.0706733
C	ALA119B	0.0765311
CB	ALA119B	0.0416627
N	LYS120B	0.118856
CA	LYS120B	0.0837557
C	LYS120B	0.0658007
O	LYS120B	0.131331
CB	LYS120B	0.364432
O	LYS120B	0.131331
CB	LYS120B	0.364432
CG	LYS120B	0.216356
CD	LYS120B	0.862433
CE	LYS120B	0.514258
NZ	LYS120B	0.928913
CD	LYS120B	0.862432
CB	LYS120C	0.225348
N	SER121C	0.0373375
CA	SER121C	0.0397043
CB	SER121C	0.0638821
OG	SER121C	0.0884815
CD	LYS120B	0.862433
CE	LYS120B	0.514258
NZ	LYS120B	0.928912
CD	LYS120B	0.862433
CE	LYS120B	0.514258
NZ	LYS120B	0.928913
NZ	LYS120B	0.928912
CE	LYS120B	0.514258
NZ	LYS120B	0.928912
CD	ARG280B	0.138063
NH1	ARG280B	0.288291
CE	LYS120B	0.514259
NZ	LYS120B	0.928912
SG	CYS277B	0.391299
CZ	ARG280B	0.494531
NH1	ARG280B	0.288291
NH2	ARG280B	0.331021
CB	ALA276B	0.124746
SG	CYS277B	0.391299
NH1	ARG248A	0.269184
NH1	ARG280B	0.288291
CD	ARG280B	0.138063
NE	ARG280B	0.242908
CZ	ARG280B	0.494531
NH1	ARG280B	0.288291
NH2	ARG280B	0.331021
SG	CYS277B	0.391299
NE	ARG280B	0.242909
CZ	ARG280B	0.494531
NH1	ARG280B	0.288291
NH2	ARG280B	0.331021
NH1	ARG248A	0.269184
CZ	ARG248A	0.085237
NH1	ARG248A	0.269185
NH2	ARG248A	0.111352
NH2	ARG248A	0.111353
CB	ALA276B	0.124747
CB	SER241B	0.102523
OG	SER241B	0.107323
CA	CYS275B	0.101928
C	CYS275B	0.0988547
CB	CYS275B	0.107315
N	ALA276B	0.0646465
CB	ALA276B	0.124747
CZ	ARG280B	0.494531
NH1	ARG280B	0.28829
NH2	ARG280B	0.331021
NH1	ARG248A	0.269184
NH1	ARG248A	0.269184
NH2	ARG248A	0.111353
NH2	ARG273B	0.0490553
CG	ARG248B	0.0288678
CD	ARG248B	0.0257839
NE	ARG248B	0.0283204
CZ	ARG273B	0.0334989
NH1	ARG273B	0.0224657
NH2	ARG273B	0.0490553
CG	ARG248A	0.0279748
CD	ARG248A	0.0257196
CZ	ARG273A	0.0279386
NH1	ARG273A	0.0157148
NH2	ARG273A	0.0296838
NH2	ARG273A	0.0296833
CZ	ARG280A	0.335588
NH1	ARG280A	0.733814
NH2	ARG280A	0.30639
NH2	ARG248B	0.278285
CZ	ARG248B	0.295421
NH2	ARG248B	0.278285
CG	ASN239A	0.0634304
CB	SER241A	0.0881512
OG	SER241A	0.0733374
CA	CYS275A	0.0804524
C	CYS275A	0.086682
CB	CYS275A	0.0932568
N	ALA276A	0.0439403
CA	ALA276A	0.0675765
CB	ALA276A	0.10959
CB	ALA276A	0.10959
SG	CYS277A	0.344577
NE	ARG280A	0.350898
CZ	ARG280A	0.335588
NH1	ARG280A	0.733814
NH2	ARG280A	0.306389
CD	ARG280A	0.123372
NE	ARG280A	0.350898
CZ	ARG280A	0.335588
NH1	ARG280A	0.733814
NH2	ARG280A	0.306389
NH1	ARG280A	0.733814
CZ	ARG248B	0.295421
NH1	ARG248B	0.31726
NH2	ARG248B	0.278285
CZ	ARG248B	0.295421
NH1	ARG248B	0.317259
NH2	ARG248B	0.278285
NH1	ARG248B	0.317259
SG	CYS277A	0.344577
SG	CYS277A	0.344577
CZ	ARG280A	0.335588
NH1	ARG280A	0.733814
NH2	ARG280A	0.306389
NH1	ARG280A	0.733813
CZ	ARG283A	0.142199
NH1	ARG283A	0.112538
NH2	ARG283A	0.0926141
CA	VAL122A	0.125568
CB	VAL122A	0.126161
CG1	VAL122A	0.261587
CG2	VAL122A	0.183965
CG1	VAL122A	0.261587
CA	ALA119A	0.0414239
C	ALA119A	0.0489255
O	ALA119A	0.0681653
CB	ALA119A	0.0723055
N	LYS120A	0.095216
CA	LYS120A	0.0894421
CG1	VAL122A	0.261586

## Sheet: Fig4f
	Residue	Aggregation	RI
	Lys120C	Max	1
	Lys120B	Max	0.928913
	Arg280A	Max	0.733814
	Arg280D	Max	0.652187
	Arg280B	Max	0.494531
	Cys277C	Max	0.428142
	Cys277D	Max	0.425039
	Cys277B	Max	0.391299
	Cys277A	Max	0.344577
	Arg248B	Max	0.31726
	Arg248A	Max	0.269185
	Val122A	Max	0.261587
	Arg248C	Max	0.2204
	Arg280C	Max	0.199655
	Ser241D	Max	0.15908
	Arg248D	Max	0.157864
	Arg283A	Max	0.142199
	Ala276B	Max	0.124747
	Ala276D	Max	0.112487
	Cys275D	Max	0.111374
	Ala276A	Max	0.10959
	Asn239D	Max	0.108029
	Ser241B	Max	0.107323
	Cys275B	Max	0.107315
	Lys120A	Max	0.095216
	Cys275A	Max	0.0932568
	Ser121C	Max	0.0884815
	Ser241A	Max	0.0881512
	Cys275C	Max	0.0874784
	Ala119B	Max	0.0765311
	Ser241C	Max	0.0737586
	Ala119A	Max	0.0723055
	Ala276C	Max	0.0700807
	Arg283D	Max	0.0642895
	Ser121B	Max	0.0641427
	Asn239A	Max	0.0634304
	Arg273B	Max	0.0490553
	Arg273D	Max	0.0409668
	Arg273A	Max	0.0296838
	Arg273C	Max	0.0282327
	Lys120C	Average	0.566572
	Lys120B	Average	0.533338
	Arg280A	Average	0.458586
	Arg280D	Average	0.435711
	Cys277C	Average	0.428142
	Cys277D	Average	0.425039
	Cys277B	Average	0.391299
	Cys277A	Average	0.344577
	Arg280B	Average	0.321883
	Arg248B	Average	0.233396
	Val122A	Average	0.203409
	Arg248C	Average	0.175006
	Arg280C	Average	0.172997
	Arg248A	Average	0.165356
	Ser241D	Average	0.144829
	Arg248D	Average	0.119967
	Arg283A	Average	0.115784
	Ala276B	Average	0.109722
	Cys275D	Average	0.105279
	Ser241B	Average	0.104923
	Cys275B	Average	0.102699
	Asn239D	Average	0.102434
	Lys120A	Average	0.092329
	Cys275A	Average	0.0867971
	Ala276A	Average	0.0826742
	Ser241A	Average	0.0807443
	Cys275C	Average	0.0774513
	Ala276D	Average	0.0772962
	Ser241C	Average	0.0729114
	Arg283D	Average	0.0642895
	Asn239A	Average	0.0634304
	Ala119B	Average	0.0629557
	Ser121B	Average	0.0615033
	Ala119A	Average	0.0577051
	Ser121C	Average	0.0573514
	Ala276C	Average	0.0543598
	Arg273B	Average	0.0385188
	Arg273D	Average	0.0311018
	Arg273A	Average	0.0257551
	Arg273C	Average	0.0194204

## Sheet: Fig4g
	A	C	G	T
T	0.201499	0.359753	0.190809	0.24794
G	0.144238	0.473294	0.219161	0.163307
A	0.404127	0.112835	0.379926	0.103113
G	0.374359	0.0935699	0.410294	0.121777
A	0.596046	0.0714608	0.249044	0.0834489
C	0.00851806	0.966058	0.00582343	0.0196005
A	0.970804	0.00354607	0.0120153	0.013635
T	0.0180635	0.0174198	0.00749483	0.957022
G	0.00931808	0.00497289	0.977648	0.00806125
C	0.0369818	0.0745843	0.0287952	0.859639
C	0.0159337	0.947826	0.00925106	0.0269889
C	0.0363703	0.548196	0.0631822	0.352252
A	0.279573	0.0405597	0.63349	0.0463777
G	0.0253933	0.018385	0.92732	0.0289016
A	0.887439	0.0223243	0.062043	0.0281933
C	0.00695165	0.975133	0.00389671	0.0140191
A	0.974765	0.00350358	0.00988601	0.0118451
T	0.00992514	0.0109969	0.00379797	0.97528
G	0.016591	0.00573951	0.969938	0.00773112
C	0.0652987	0.186379	0.0795926	0.66873
C	0.234173	0.336356	0.141875	0.287596
C	0.0581487	0.409624	0.0866399	0.445587
G	0.49764	0.105816	0.283814	0.112731
T	0.232111	0.277622	0.218659	0.271608

## Sheet: Fig4h
DeepPBS RI	ΔΔG (sampdi)
3.4246	2.62	1b3t	Y518
0.0973	0.17	1fos	K148
0.1073	0.17	1fos	K153
3.0678	1.04	1fos	R155
0.1036	0.34	1fos	R158
0.0782	0.04	1fos	R272
2.8199	0.84	1hcq	E25
0.7292	0.92	1hcq	H18
4.2104	1.21	1hcq	K28
2.8322	1.24	1hcq	K32
1.0187	1.22	1hcq	Y19
0.6486	0.7	1j5n	K22
0.6486	0.7	1j5n	K22
0.5429	0.5	1j5n	K53
1.0272	0.4	1j5n	K60
0.9116	0.4	1j5n	K78
1.0853	0.2	1j5n	K85
3.2762	0.5	1j5n	M29
0.2997	0.7	1j5n	N33
0.9606	0.8	1j5n	R36
0.7074	0.7	1j5n	R40
3.751	0.9	1j5n	Y28
0.7891	0.2	1j5n	Y81
1.7017	0.2	1mse	S187
1.1549	0.7	1tn9	K21
3.2913	1.36	1tn9	K28
0.2911	1.33	1tn9	K54
2.8115	0.43	1tn9	R20
0.996	1.22	1tn9	R24
2.6845	1.17	1tn9	R55
0.0579	0.75	1tn9	R5
0.5691	0.04	1tn9	T15
0.3096	0.44	1tn9	W42
2.596	1.51	1tn9	Y40
0.5089	0.2725	2mxf	K102
0.6247	0.6225	2mxf	K105
1.1177	0.7518	2mxf	K108
0.5467	0.283	2mxf	K81
2.0751	0.2967	2mxf	K97
4.1414	0.7725	2mxf	N100
4.454	1.3382	2mxf	R80
3.5985	2.0467	3ufd	R46
0.6796	0.971	3ufd	S52
2.6846	1.4177	3ufd	Y37
3.7829	2.2518	4bnc	R391
Line fit
slope	0.253355
intercept	0.39962
confidence interval as default return from seaborn.regplot()
