# Supplementary material for: Geometric deep learning of protein–DNA binding specificity
Source: Nat Methods. 2024 Aug 5;21(9):1674–83. doi: 10.1038/s41592-024-02372-w (PMC11399107; doi:10.1038/s41592-024-02372-w)
Supplement: Supplementary file 11 — Statistical source data. [file 41592_2024_2372_MOESM11_ESM.xlsx]

## Sheet: Fig5bfjn
Fig 5b	A	C	G	T
G	0.191199	0.0652413	0.70582	0.0377401
C	0.112797	0.444091	0.177726	0.265386
A	0.688742	0.0289115	0.245879	0.0364674
G	0.580529	0.0589898	0.323169	0.0373119
A	0.861145	0.0176753	0.0875547	0.0336255
T	0.0832927	0.0912549	0.0642842	0.761168
C	0.0305201	0.0839108	0.0667013	0.818868
T	0.00870764	0.0136359	0.00587181	0.971785
G	0.446578	0.102357	0.400384	0.050681
C	0.0088233	0.977006	0.00626343	0.00790722
A	0.575836	0.237761	0.12625	0.060153
C	0.0283573	0.873953	0.0655019	0.0321874
A	0.13166	0.265945	0.568299	0.0340963
T	0.0576837	0.285653	0.0981011	0.558562
C	0.153576	0.174298	0.177208	0.494918
Fig 5f	A	C	G	T
G	0.26265	0.303579	0.18713	0.246642
C	0.208575	0.266022	0.309407	0.215995
A	0.194542	0.259119	0.321703	0.224636
G	0.168078	0.234962	0.32987	0.26709
A	0.195408	0.267786	0.259017	0.277788
T	0.397788	0.071756	0.266026	0.26443
C	0.201436	0.189236	0.339421	0.269907
T	0.0174017	0.144479	0.13505	0.703069
G	0.00311561	0.00146812	0.992104	0.00331213
C	0.278706	0.500702	0.119942	0.10065
A	0.863219	0.00578671	0.0204338	0.11056
C	0.00284884	0.906624	0.00435369	0.086173
A	0.935949	0.0134141	0.0232975	0.0273395
T	0.145319	0.370537	0.279066	0.205079
C	0.177295	0.169051	0.195881	0.457773
Fig 5j	A	C	G	T
G	0.289341	0.136358	0.341019	0.233283
C	0.262476	0.16414	0.448798	0.124586
A	0.243709	0.148814	0.459933	0.147544
G	0.225262	0.125916	0.505802	0.14302
A	0.324995	0.188592	0.329884	0.156529
T	0.309503	0.0991	0.166271	0.425126
C	0.161492	0.168402	0.438269	0.231836
T	0.0490498	0.0825937	0.220655	0.647702
G	0.0598992	0.155892	0.316176	0.468033
C	0.0293022	0.916155	0.00623834	0.0483047
A	0.816055	0.00716611	0.0164894	0.16029
C	0.0019341	0.903843	0.0748749	0.019348
A	0.899838	0.0196199	0.024147	0.056395
T	0.221268	0.242527	0.363937	0.172267
C	0.261987	0.11264	0.27951	0.345864
Fig 5n	A	C	G	T
G	0.203187	0.0732858	0.681277	0.0422507
C	0.0874819	0.474308	0.163602	0.274608
A	0.607908	0.0314662	0.323997	0.0366286
G	0.513749	0.0560746	0.391949	0.0382281
A	0.830461	0.0218531	0.115727	0.0319595
T	0.100492	0.130683	0.0751584	0.693667
C	0.0191624	0.067365	0.0386088	0.874864
T	0.0100352	0.0270617	0.00932521	0.953578
G	0.443391	0.032381	0.472268	0.0519597
C	0.00964439	0.971267	0.00939606	0.00969208
A	0.545669	0.26121	0.167155	0.025965
C	0.0419529	0.821084	0.105593	0.0313702
A	0.547212	0.162568	0.21979	0.0704297
T	0.0466777	0.23747	0.125334	0.590519
C	0.127337	0.184663	0.190704	0.497296

## Sheet: Fig5dlhp
Fig 5d
position	original_base	new_base	sample	Median PE/FITC (Normalized)
1	G	A	G1A	0.268134
1	G	C	G1C	0.29913
1	G	T	G1T	0.34017
2	C	G	C2G	0.336032
2	C	A	C2A	0.419123
2	C	T	C2T	0.48338
3	A	G	A3G	0.134856
3	A	C	A3C	0.151587
3	A	T	A3T	0.175043
4	G	A	G4A	0.113218
4	G	C	G4C	0.130911
4	G	T	G4T	0.194117
5	A	G	A5G	0.254233
5	A	C	A5C	0.23414
5	A	T	A5T	0.16066
6	T	G	T6G	0.178302
6	T	A	T6A	0.168355
6	T	C	T6C	0.294836
7	C	G	C7G	0.11165
7	C	A	C7A	0.291679
7	C	T	C7T	0.166565
8	T	G	T8G	0.270534
8	T	A	T8A	1.24318
8	T	C	T8C	1.39378
9	G	A	G9A	0.226088
9	G	C	G9C	0.434525
9	G	T	G9T	0.163009
10	C	G	C10G	0.458366
10	C	A	C10A	0.599945
10	C	T	C10T	0.699819
11	A	G	A11G	0.574575
11	A	C	A11C	0.640359
11	A	T	A11T	0.764972
12	C	G	C12G	0.938737
12	C	A	C12A	1.19651
12	C	T	C12T	1.41168
13	A	G	A13G	0.287942
13	A	C	A13C	0.23756
13	A	T	A13T	0.273782
14	T	G	T14G	0.363485
14	T	A	T14A	0.24208
14	T	C	T14C	0.277535
WT	WT	WT	WT	0.28532
Fig 5h
position	original_base	new_base	sample	Median PE/FITC (Normalized)
1	G	A	G1A	0.187895
1	G	C	G1C	0.341169
1	G	T	G1T	0.243687
2	C	G	C2G	0.277787
2	C	A	C2A	0.409108
2	C	T	C2T	0.267475
3	A	G	A3G	0.141098
3	A	C	A3C	0.101081
3	A	T	A3T	0.171018
4	G	A	G4A	0.169344
4	G	C	G4C	0.273834
4	G	T	G4T	0.300484
5	A	G	A5G	0.162477
5	A	C	A5C	0.178738
5	A	T	A5T	0.203674
6	T	G	T6G	0.183568
6	T	A	T6A	0.160644
6	T	C	T6C	0.17948
7	C	G	C7G	0.133895
7	C	A	C7A	0.127516
7	C	T	C7T	0.206151
8	T	G	T8G	0.292995
8	T	A	T8A	0.389599
8	T	C	T8C	0.661439
9	G	A	G9A	0.663563
9	G	C	G9C	0.812594
9	G	T	G9T	0.361873
10	C	G	C10G	0.696585
10	C	A	C10A	0.393459
10	C	T	C10T	0.757249
11	A	G	A11G	0.3492
11	A	C	A11C	0.334187
11	A	T	A11T	0.581882
12	C	G	C12G	1.05233
12	C	A	C12A	1.11901
12	C	T	C12T	1.16993
13	A	G	A13G	0.262122
13	A	C	A13C	0.512236
13	A	T	A13T	0.520879
14	T	G	T14G	0.102624
14	T	A	T14A	0.181732
14	T	C	T14C	0.242987
WT	WT	WT	WT	0.1202
Fig 5l
position	original_base	new_base	sample	Median PE/FITC (Normalized)
1	G	A	G1A	0.423405
1	G	C	G1C	0.271761
1	G	T	G1T	0.342716
2	C	G	C2G	0.326076
2	C	A	C2A	0.302897
2	C	T	C2T	0.352083
3	A	G	A3G	0.0915992
3	A	C	A3C	0.118257
3	A	T	A3T	0.112505
4	G	A	G4A	0.47119
4	G	C	G4C	0.219898
4	G	T	G4T	0.366847
5	A	G	A5G	0.179105
5	A	C	A5C	0.25742
5	A	T	A5T	0.180597
6	T	G	T6G	0.372081
6	T	A	T6A	0.209761
6	T	C	T6C	0.290518
7	C	G	C7G	0.189927
7	C	A	C7A	0.300328
7	C	T	C7T	0.366262
8	T	G	T8G	0.826102
8	T	A	T8A	0.855545
8	T	C	T8C	0.830901
9	G	A	G9A	0.703697
9	G	C	G9C	0.755947
9	G	T	G9T	0.568644
10	C	G	C10G	0.698465
10	C	A	C10A	0.390127
10	C	T	C10T	0.703735
11	A	G	A11G	0.263109
11	A	C	A11C	0.499659
11	A	T	A11T	0.730968
12	C	G	C12G	1.12774
12	C	A	C12A	1.44127
12	C	T	C12T	1.32021
13	A	G	A13G	0.209709
13	A	C	A13C	0.358674
13	A	T	A13T	0.405495
14	T	G	T14G	0.167483
14	T	A	T14A	0.193694
14	T	C	T14C	0.221021
WT	WT	WT	WT	0.232727
Fig 5p
position	original_base	new_base	sample	Median PE/FITC (Normalized)
1	G	A	G1A	0.237897
1	G	C	G1C	0.209927
1	G	T	G1T	0.219273
2	C	G	C2G	0.328589
2	C	A	C2A	0.366694
2	C	T	C2T	0.364394
3	A	G	A3G	0.0985752
3	A	C	A3C	0.133153
3	A	T	A3T	0.236541
4	G	A	G4A	0.0400059
4	G	C	G4C	0.132579
4	G	T	G4T	0.278334
5	A	G	A5G	0.141243
5	A	C	A5C	0.210604
5	A	T	A5T	0.104784
6	T	G	T6G	0.237121
6	T	A	T6A	0.188903
6	T	C	T6C	0.251495
7	C	G	C7G	0.106644
7	C	A	C7A	0.324755
7	C	T	C7T	0.213313
8	T	G	T8G	0.293651
8	T	A	T8A	0.390623
8	T	C	T8C	0.334313
9	G	A	G9A	0.308881
9	G	C	G9C	0.406338
9	G	T	G9T	0.324175
10	C	G	C10G	0.587973
10	C	A	C10A	0.745232
10	C	T	C10T	0.691263
11	A	G	A11G	0.53891
11	A	C	A11C	0.0757563
11	A	T	A11T	0.810372
12	C	G	C12G	0.780545
12	C	A	C12A	1.10939
12	C	T	C12T	1.10951
13	A	G	A13G	0.411314
13	A	C	A13C	0.317993
13	A	T	A13T	0.366677
14	T	G	T14G	0.374146
14	T	A	T14A	0.375938
14	T	C	T14C	0.318296
WT	WT	WT	WT	0.29713

## Sheet: Fig5c
Atom	Residue	RI
CG2	THR16A	0.350102
CB	THR16A	0.229068
CG2	THR16A	0.350102
NH1	ARG10A	0.0929941
CA	THR16A	0.260932
C	THR16A	0.250389
CB	THR16A	0.229069
CG2	THR16A	0.350102
N	GLN17A	0.200826
CG	GLN17A	0.21443
CD	GLN17A	0.149117
OE1	GLN17A	0.157653
CZ	ARG28A	0.861004
NH1	ARG28A	0.933721
NH2	ARG28A	0.638245
CZ	ARG28A	0.861004
NH1	ARG28A	0.933721
NH2	ARG28A	0.638244
OE1	GLN17A	0.157652
NE2	GLN17A	0.0720928
NE2	GLN36A	0.0965152
NE	ARG28A	0.828427
CZ	ARG28A	0.861004
NH1	ARG28A	0.933722
NH2	ARG28A	0.638245
CD1	ILE32A	0.177786
NE	ARG28A	0.828426
CZ	ARG28A	0.861004
NH1	ARG28A	0.93372
NH2	ARG28A	0.638245
NH2	ARG28A	0.638245
CD	GLN36A	0.109016
OE1	GLN36A	0.0886341
NE2	GLN36A	0.0965159
CE	LYS38A	0.0965048
CD	ARG29A	0.465036
NE	ARG29A	0.999999
CZ	ARG29A	0.568538
NH1	ARG29A	0.349323
NH2	ARG29A	0.330367
CZ	ARG28A	0.861003
NH2	ARG28A	0.638244
CD	ARG29A	0.465035
NE	ARG29A	1
NH2	ARG28A	0.638245
CG	ARG29A	0.546999
CD	ARG29A	0.465036
NE	ARG29A	0.999999
CZ	ARG29A	0.568538
NH1	ARG29A	0.349323
NH2	ARG29A	0.330366
CB	ARG29A	0.551489
CG	ARG29A	0.546999
CD	ARG29A	0.465035
NE	ARG29A	1
CZ	ARG29A	0.568538
NH1	ARG29A	0.349323
NH2	ARG29A	0.330366
CB	ARG29A	0.551489
CG	ARG29A	0.546999
CD	ARG29A	0.465036
NE	ARG29A	1
NE	ARG29A	0.999999
NH2	ARG29A	0.330366
CB	ARG29A	0.551489
CG	ARG29A	0.546999
CD	ARG29A	0.465035
NE	ARG29A	1
CZ	ARG29A	0.568538
NH2	ARG29A	0.330366
CA	ARG29A	0.104427
CB	ARG29A	0.551489
CG	ARG29A	0.546999
CD	ARG29A	0.465036
NE	ARG29A	1
CB	SER27A	0.606414
OG	SER27A	0.677333
CB	ARG29A	0.551489
OG	SER27A	0.677333
CB	ARG29A	0.551489
CG	ARG29A	0.546999
OG1	THR30A	0.40519
CB	SER27A	0.606414
CA	LEU26A	0.0934818
C	LEU26A	0.0928716
CD2	LEU26A	0.0885159
N	SER27A	0.0993953
CA	SER27A	0.115984
CB	SER27A	0.606413
OG	SER27A	0.677334
OG1	THR30A	0.40519
NH1	ARG33A	0.361391
OG1	THR30A	0.40519
CG2	THR30A	0.178777
CG2	THR30A	0.178777
CG1	VAL39A	0.090339
CG2	VAL39A	0.239453
O	LYS40A	0.118991
N	THR42A	0.0734631
CG2	THR42A	0.34298
OG1	THR45A	0.0767395
CG2	THR45A	0.108025
CG2	VAL39A	0.239453
CG2	THR42A	0.34298
O	LYS40A	0.11899
CG2	THR42A	0.342981

## Sheet: Fig5g
atom	residue	RI
OE1	GLN20A	0.189594
NE	ARG31A	0.70879
CZ	ARG31A	0.766652
NH1	ARG31A	0.838891
NH2	ARG31A	1
CD	GLN20A	0.125666
OE1	GLN20A	0.189594
NE2	GLN20A	0.0938904
CB	SER35A	0.27863
OG	SER35A	0.422378
CD1	LEU39A	0.257852
OG	SER35A	0.422378
CD1	LEU39A	0.257852
NE	ARG31A	0.70879
CZ	ARG31A	0.766652
NH1	ARG31A	0.838891
NH2	ARG31A	1
CG2	THR32A	0.542448
OG	SER35A	0.422378
NE	ARG31A	0.70879
CZ	ARG31A	0.766651
NH1	ARG31A	0.838891
NH2	ARG31A	1
CG2	THR32A	0.542448
NH2	ARG31A	1
CD1	LEU39A	0.257852
CD2	LEU39A	0.0927201
OG	SER35A	0.422378
CZ	ARG31A	0.766652
NH1	ARG31A	0.838891
NH2	ARG31A	1
CA	THR32A	0.235268
CB	THR32A	0.683768
OG1	THR32A	0.485675
CG2	THR32A	0.542448
CZ	ARG31A	0.766652
NH2	ARG31A	1
CB	THR32A	0.683769
OG1	THR32A	0.485675
CG2	THR32A	0.542448
NH1	ARG36A	0.710314
CB	THR32A	0.683768
CG	ARG36A	0.0893831
CD	ARG36A	0.149008
NE	ARG36A	0.777562
CZ	ARG36A	0.755237
NH1	ARG36A	0.710313
NH2	ARG36A	0.810956
CA	THR32A	0.235268
C	THR32A	0.124197
CB	THR32A	0.683768
OG1	THR32A	0.485675
CG2	THR32A	0.542448
CZ	ARG36A	0.755237
NH1	ARG36A	0.710313
NH2	ARG36A	0.810956
CB	THR32A	0.683768
OG1	THR32A	0.485675
CG2	THR32A	0.542448
NH1	ARG36A	0.710314
CD	ARG36A	0.149008
NE	ARG36A	0.777563
CZ	ARG36A	0.755237
NH1	ARG36A	0.710314
NH2	ARG36A	0.810956
OG	SER30A	0.192315
OG1	THR32A	0.485675
OG1	THR33A	0.101723
NE	ARG36A	0.777562
CZ	ARG36A	0.755237
NH1	ARG36A	0.710314
NH2	ARG36A	0.810956
CB	SER30A	0.115797
NE	ARG36A	0.777562
CZ	ARG36A	0.755237
NH1	ARG36A	0.710314
NH2	ARG36A	0.810956
O	ASP43A	0.248747
N	SER45A	0.128047
CA	SER45A	0.227119
CB	SER45A	0.212417
OG	SER45A	0.132695
CB	SER48A	0.149817
OG	SER48A	0.216603
O	ASP43A	0.248747
N	SER45A	0.128047
CA	SER45A	0.227119
CB	SER45A	0.212417
CA	SER45A	0.227119

## Sheet: Fig5k
atom	residue	RI
OE1	GLN20A	0.21803
NE	ARG31A	0.831143
CZ	ARG31A	0.756578
NH1	ARG31A	0.967999
NH2	ARG31A	0.99097
CD	GLN20A	0.123333
OE1	GLN20A	0.218031
NE2	GLN20A	0.111192
CB	SER35A	0.346156
OG	SER35A	0.608413
OG	SER35A	0.608413
NE	ARG39A	0.126074
NE	ARG31A	0.831142
CZ	ARG31A	0.756579
NH1	ARG31A	0.967999
NH2	ARG31A	0.99097
CG2	THR32A	0.58415
OG	SER35A	0.608413
NE	ARG31A	0.831143
CZ	ARG31A	0.756579
NH1	ARG31A	0.967999
NH2	ARG31A	0.99097
CG2	THR32A	0.584149
NH2	ARG31A	0.99097
NE	ARG39A	0.126074
CZ	ARG39A	0.0273379
NH2	ARG39A	0.0374247
CE	LYS41A	0.0323025
NZ	LYS41A	0.0464625
CB	THR32A	0.941976
OG	SER35A	0.608413
NH2	ARG36A	0.752841
CZ	ARG31A	0.756578
NH1	ARG31A	0.967999
NH2	ARG31A	0.99097
CA	THR32A	0.31649
CB	THR32A	0.941976
OG1	THR32A	0.699436
CG2	THR32A	0.584149
CZ	ARG31A	0.756579
NH2	ARG31A	0.99097
CB	THR32A	0.941976
OG1	THR32A	0.699436
CG2	THR32A	0.584149
NE	ARG36A	1
CZ	ARG36A	0.516708
NH1	ARG36A	0.731905
NH2	ARG36A	0.752841
CB	THR32A	0.941977
OG1	THR32A	0.699436
CG	ARG36A	0.0902853
CD	ARG36A	0.161474
NE	ARG36A	1
CZ	ARG36A	0.516708
NH1	ARG36A	0.731905
NH2	ARG36A	0.752841
CA	THR32A	0.31649
CB	THR32A	0.941976
OG1	THR32A	0.699436
CG2	THR32A	0.584149
NE	ARG36A	1
NH2	ARG36A	0.752841
CB	THR32A	0.941976
OG1	THR32A	0.699436
CG2	THR32A	0.584149
NE	ARG36A	1
CZ	ARG36A	0.516708
NH1	ARG36A	0.731906
NH2	ARG36A	0.752842
OD2	ASP43A	0.237015
CD	ARG36A	0.161473
NE	ARG36A	1
CZ	ARG36A	0.516708
NH1	ARG36A	0.731906
NH2	ARG36A	0.752841
OG	SER30A	0.303451
OG1	THR32A	0.699436
OG1	THR33A	0.198365
NE	ARG36A	1
CB	SER30A	0.287722
O	ASP43A	0.703053
N	SER45A	0.242696
CA	SER45A	0.328629
CB	SER45A	0.274921
OG	SER45A	0.27828
CB	SER48A	0.261728
OG	SER48A	0.315296
O	ASP43A	0.703053
N	SER45A	0.242696
CA	SER45A	0.328629
CB	SER45A	0.274921
O	ASP43A	0.703052
CA	SER45A	0.328629

## Sheet: Fig5o
atom	residue	RI
CG2	THR16A	0.385237
CG2	THR16A	0.385237
NH1	ARG10A	0.0616426
CA	THR16A	0.146381
CB	THR16A	0.145361
CG2	THR16A	0.385236
N	GLN17A	0.167166
CG	GLN17A	0.195644
CD	GLN17A	0.173394
OE1	GLN17A	0.194595
NE2	GLN17A	0.2363
CZ	ARG28A	0.8469
NH1	ARG28A	0.824164
NH1	ARG28A	0.824163
NH2	ARG28A	0.6302
NZ	LYS7A	0.0348559
CD	GLN17A	0.173393
OE1	GLN17A	0.194596
NE2	GLN17A	0.2363
NE	ARG28A	0.745933
CZ	ARG28A	0.8469
NH1	ARG28A	0.824164
NH2	ARG28A	0.6302
CD1	ILE32A	0.140709
NE	ARG28A	0.745933
CZ	ARG28A	0.846899
NH1	ARG28A	0.824163
NH2	ARG28A	0.630199
NH2	ARG28A	0.630199
NE	ARG36A	0.0776471
CZ	ARG36A	0.0730918
NH2	ARG36A	0.0606313
CZ	TYR38A	0.104143
OH	TYR38A	0.0986957
CD	ARG29A	0.503037
NE	ARG29A	0.999999
CZ	ARG29A	0.389951
NH1	ARG29A	0.272459
NH2	ARG29A	0.397079
CZ	ARG28A	0.846899
NH2	ARG28A	0.6302
CD	ARG29A	0.503037
NE	ARG29A	0.999999
NH2	ARG28A	0.6302
CD	ARG29A	0.503037
NE	ARG29A	1
CZ	ARG29A	0.389952
NH1	ARG29A	0.272458
NH2	ARG29A	0.39708
CB	ARG29A	0.649694
CG	ARG29A	0.684026
CD	ARG29A	0.503037
NE	ARG29A	1
CZ	ARG29A	0.389952
NH1	ARG29A	0.272459
NH2	ARG29A	0.39708
NH2	ARG28A	0.6302
CB	ARG29A	0.649694
CG	ARG29A	0.684026
CD	ARG29A	0.503037
NE	ARG29A	0.999999
NE	ARG29A	1
NH2	ARG29A	0.39708
CB	ARG29A	0.649694
CG	ARG29A	0.684026
CD	ARG29A	0.503038
NE	ARG29A	0.999999
CZ	ARG29A	0.389952
NH2	ARG29A	0.39708
CA	ARG29A	0.13166
CB	ARG29A	0.649694
CG	ARG29A	0.684026
CD	ARG29A	0.503037
NE	ARG29A	0.999999
CB	SER27A	0.781369
CB	ARG29A	0.649694
NH1	ARG33A	0.226278
OG	SER27A	0.430599
CB	ARG29A	0.649694
CG	ARG29A	0.684026
OG1	THR30A	0.399591
CB	SER27A	0.781369
CA	LEU26A	0.0960335
C	LEU26A	0.0887846
N	SER27A	0.140481
CA	SER27A	0.114102
CB	SER27A	0.781369
OG	SER27A	0.430599
OG1	THR30A	0.399592
NH1	ARG33A	0.226277
OG1	THR30A	0.399592
CG2	THR30A	0.0728041
CD1	ILE39A	0.0644203
CG	PRO42A	0.567083
CD	PRO42A	0.0980165
OG1	THR45A	0.0739092
CG	PRO42A	0.567083
O	VAL40A	0.100352
CG	PRO42A	0.567083
